# Supplementary material for: Molecular Characterization of 87 Functional Genes in Wheat Diversity Panel and Their Association With Phenotypes Under Well-Watered and Water-Limited Conditions
Source: Front Plant Sci. 2019 Jun 4;10:717. doi: 10.3389/fpls.2019.00717 (PMC6558208; doi:10.3389/fpls.2019.00717)
Supplement: Supplementary file 1 [file Table_1.XLSX]

## Sheet: Table S1
Table S1. Pedigree and other information on the diversity panel used in this study along with allele data on 87 functional genes in wheat diversity panel derived from synthetic hexaploid wheat.
Number	Pedigree	SD-Number	Rht-B1_SNP	Rht-D1_SNP	1RS:1BL_6110	TaSus2-2B_SNP	TaPpdDD001	Ppd-A1	Exon7_C/T_Vrn-A1	Vrn-A1	Vrn-B1	Vrn-D1-D1a_A	Ppd-B1	TaGS-D1	1fehw3	TaGW2-6A	TaSdr-B1	TaCwi	Vp1-B1	TaCKX-D1	TaGASR	NAM-A1	PHS1	CWI_4A_1523	CWI_5D_312	TGW6-1050-AL1	Sus2-2A-20SNP	VrnB3_SNP1279	VrnD3_SNP751	TaMoc-2433	TaMFT	Sus1-7B-2932IND	Sus1-7A	GS5-2334-SNP	GW2-6B	TGW6-4A	COMT3B_882_SNP	SST4D-1093	AWN_BWc8266_5AL	TaBradi2g14790	TaELF3-B1	TaELF3-D1-2	TaMOT1-D1	Dreb_SNP	PRR73A1-9IND	PRR73B1-4558	SST-A1	TaGS2A1_239IND2	TaGS2B1_1936
21	MAYOOR//TKSN1081/AE.SQUARROSA(222)/3/OPATA/6/68.111/RGB-U//WARD/3/FGO/4/RABI/5/AE.SQUARROSA(878)	SD1	Rht-B1a	Rht-D1a	1B1R-	Hap-L	Ppd-D1a	Ppd-A1a(1117)	Claire-type	Vrn-A1w(Jagger)	Vrn-B1a	Vrn-D1(S)	Ppd-B1a	TaGS-D1a	Westonia-type	low TGW	TaSdr-B1b	TaCwi-A1a	Vp1-B1c	TaCKX-D1a	H1g	NAM-A1a	RioBlanceo type	Hap-4A-C	Hap-5D-C	TaTGW6-A1a	Hap-A	vrn-B3 (CS)	Jagger-type	Hap-L	CCG	Hap-T	CTCG	A1b	CGC	TaTGW6-b	3Bb	4Da	Presence	T	Cadenza-type	Wild-type	NaN	C	Hap-II	Hap-I	A2a	TaGS2-A1b	A
22	MAYOOR//TKSN1081/AE.SQUARROSA(222)/3/OPATA/6/68.111/RGB-U//WARD/3/FGO/4/RABI/5/AE.SQUARROSA(878)	SD2	Rht-B1a	Rht-D1a	1B1R-	Hap-L	Ppd-D1a	Ppd-A1a(1117)	Claire-type	Vrn-A1w(Jagger)	Vrn-B1a	Vrn-D1(S)	Ppd-B1a	TaGS-D1a	Westonia-type	low TGW	TaSdr-B1b	TaCwi-A1a	Vp1-B1c	TaCKX-D1a	H1g	NAM-A1a	RioBlanceo type	Hap-4A-C	Hap-5D-C	TaTGW6-A1a	Hap-A	vrn-B3 (CS)	Jagger-type	Hap-L	CCG	Hap-T	CTCG	A1b	CGC	TaTGW6-b	3Bb	4Da	Presence	T	Cadenza-type	Wild-type	NaN	C	Hap-II	Hap-I	A2a	TaGS2-A1b	A
23	68.111/RGB-U//WARD/3/FGO/4/RABI/5/AE.SQUARROSA (878)/6/CETA/5/68.111/RGB-U//WARD RESEL/3/STIL/4/AE.SQUARROSA(783)	SD3	Rht-B1a	Rht-D1b	1B1R-	Hap-L	Ppd-D1a	Ppd-A1a	Claire-type	Vrn-A1s	Vrn-B1a	vrn-D1	Ppd-B1a	TaGD-D1b	Kauz-type	low TGW	TaSdr-B1b	TaCwi-A1a	Vp1-B1c	TaCKX-D1a	H1g	NAM-A1c	NW97S186 type	Hap-4A-C	Hap-5D-C	TaTGW6-A1a	Hap-A	vrn-B3 (CS)	Jagger-type	Hap-L	CCG	Hap-T	CTCG	A1a	CGA	TaTGW6-b	3Ba	4Db	Presence	T	Cadenza-type	Wild-type	NaN	C	Hap-I	Hap-I	A2a	TaGS2-A1b	A
24	MAYOOR//TKSN1081/AE.SQUARROSA(222)/3/OPATA/4/ CETA/AE.SQUARROSA(895)	SD4	Rht-B1b	Rht-D1a	1B1R-	Hap-L	Ppd-D1a	Ppd-A1a	NaN	Vrn-A1w(2147)	Vrn-B1a	Vrn-D1(S)	Ppd-B1a	TaGS-D1a	Kauz-type	low TGW	TaSdr-B1b	TaCwi-A1a	Vp1-B1c	TaCKX-D1a	H1g	NAM-A1a	RioBlanceo type	Hap-4A-C	Hap-5D-C	TaTGW6-A1a	Hap-A	vrn-B3 (CS)	Jagger-type	Hap-L	CCG	Hap-T	CTCG	A1a	CGC	TaTGW6-b	NaN	4Db	Presence	T	Cadenza-type	Wild-type	NaN	C	Hap-I:Hap-II	Hap-I	A2a	TaGS2-A1a	A
25	TURACO/5/CHIR3/4/SIREN//ALTAR 84/AE.SQUARROSA(205)/3/3*BUC/6/FCT/6/DOY1/AE.SQUARROSA(458)	SD5	Rht-B1a	Rht-D1a	1B1R-	Hap-L	Ppd-D1a	Ppd-A1b	Claire-type	Vrn-A1a	Vrn-B1a	Vrn-D1(S)	Ppd-B1a	TaGS-D1a	Westonia-type	low TGW	TaSdr-B1b	TaCwi-A1b	Vp1-B1a	TaCKX-D1a	H1g	NAM-A1a	RioBlanceo type	Hap-4A-T	Hap-5D-C	TaTGW6-A1a	Hap-A	vrn-B3 (CS)	Jagger-type	Hap-L	CCG	Hap-T	CTCG	A1a	CGA	TaTGW6-b	3Ba	4Db	Presence	A	Cadenza-type	Wild-type	Wild-type	A	Hap-I	Hap-I	A2a	TaGS2-A1b	A
26	OPATA//CETA/AE.SQUARROSA(895)	SD6	Rht-B1b	Rht-D1a	1B1R-	Hap-L	Ppd-D1a	Ppd-A1b	Hereward-type	Vrn-A1w(2147)	Vrn-B1a	Vrn-D1(S)	Ppd-B1a	TaGD-D1b	Kauz-type	low TGW	TaSdr-B1b	TaCwi-A1a	Vp1-B1c	TaCKX-D1a	H1g	NAM-A1c	NW97S186 type	Hap-4A-C	Hap-5D-C	TaTGW6-A1a	Hap-G	vrn-B3 (CS)	Jagger-type	Hap-L	CCG	Hap-T	CTCG	A1a	CGC	TaTGW6-b	3Ba	4Da	Presence	T	Cadenza-type	Wild-type	NaN	C	Hap-I	Hap-I	A2a	TaGS2-A1b	A
27	68.111/RGB-U//WARD/3/FGO/4/RABI/5/AE.SQUARROSA (878)/6/CETA/6/CETA/AE.SQUARROSA(895)	SD7	Rht-B1a	Rht-D1b	1B1R+	Hap-L	Ppd-D1a	Ppd-A1a	Claire-type	Vrn-A1s	Vrn-B1a	vrn-D1	Ppd-B1a(Sonoro)	TaGS-D1a	Kauz-type	low TGW	TaSdr-B1b	TaCwi-A1b:TaCwi-A1a	Vp1-B1a	TaCKX-D1a	H1g	NAM-A1a	RioBlanceo type	Hap-4A-C	Hap-5D-C	TaTGW6-A1a	NaN	vrn-B3 (CS)	Jagger-type	Hap-L	CCG	Hap-T	CTCG	A1a	CGC	TaTGW6-b	3Ba	4Da	Absence:Presence	T	Cadenza-type	Wild-type	NaN	A	Hap-I:Hap-II	Hap-I	A2a	TaGS2-A1b	A
28	OPATA//DOY1/AE.SQUARROSA(372)	SD8	Rht-B1a	Rht-D1b	1B1R-	Hap-L	Ppd-D1a	Ppd-A1b	Claire-type	Vrn-A1s	Vrn-B1a	Vrn-D1(S)	Ppd-B1a(Sonoro)	TaGS-D1a	Kauz-type	low TGW	TaSdr-B1b	TaCwi-A1b	Vp1-B1c	TaCKX-D1a	H1g	NAM-A1a	RioBlanceo type	Hap-4A-C	Hap-5D-C	TaTGW6-A1a	Hap-A	vrn-B3 (CS)	Jagger-type	Hap-L	CCG	Hap-C	CTCG	A1a	CGA	TaTGW6-b	3Ba	4Da	Presence	T	Cadenza-type	Wild-type	NaN	C	Hap-II	Hap-I	A2a	TaGS2-A1b	A
29	CHAPIO/INQALAB 91/6/68.111/RGB-U//WARD/3/FGO/4/RABI/5/AE.SQUARROSA (878)	SD9	Rht-B1b	Rht-D1a	1B1R-	Hap-L	Ppd-D1a	Ppd-A1a(1117)	Claire-type	Vrn-A1w(Jagger)	Vrn-B1a	Vrn-D1(S)	Ppd-B1a	TaGS-D1a	Kauz-type	low TGW	TaSdr-B1b	TaCwi-A1a	Vp1-B1c	TaCKX-D1a	H1g	NAM-A1c	RioBlanceo type	Hap-4A-T	Hap-5D-C	TaTGW6-A1a	Hap-A	vrn-B3 (CS)	Jagger-type	Hap-L	CCG	Hap-T	CTCC	A1a	CGC	TaTGW6-b	3Bb	4Db	Presence	T	Cadenza-type	Wild-type	NaN	C	Hap-I	Hap-I	A2a	TaGS2-A1a	A
30	D67.2/P66.270//AE.SQUARROSA(223)3/ARLIN_1/T.MONOCOCCUM(95)	SD10	Rht-B1a	Rht-D1b	1B1R+	Hap-L	Ppd-D1a	Ppd-A1a	NaN	Vrn-A1w	Vrn-B1a	Vrn-D1(S)	Ppd-B1a	NaN	Kauz-type	low TGW	TaSdr-B1b	NaN	Vp1-B1a	NaN	H1g	NAM-A1c	RioBlanceo type	NaN	Hap-5D-C	TaTGW6-A1a	Hap-G	vrn-B3 (CS)	Jagger-type	Hap-L	CCG	NaN	CTCG	A1a	CGA	NaN	3Ba	4Db	Presence	T	NaN	Wild-type	NaN	C	Hap-I	Hap-I	NaN	TaGS2-A1a	A
32	TURACO/5/CHIR3/4/SIREN//ALTAR84/AE.SQUARROSA(205)/3/3*BUC/6/CNO/7/ CROC_1/AE.SQUARROSA(444)	SD11	Rht-B1a	Rht-D1a	NaN	Hap-L	Ppd-D1a	Ppd-A1a	NaN	Vrn-A1w	Vrn-B1a	Vrn-D1(S)	Ppd-B1a(Sonoro)	TaGS-D1a	Kauz-type	low TGW	TaSdr-B1a	TaCwi-A1a	Vp1-B1a	NaN	H1g	NAM-A1c	NW97S186 type	Hap-4A-T	Hap-5D-C	TaTGW6-A1a	Hap-A	vrn-B3 (CS)	Jagger-type	Hap-L	CCG	Hap-T	CTCG	A1a	CGA	TaTGW6-b	3Bb	4Db	Presence	A	Cadenza-type	Wild-type	Wild-type	A	Hap-I	Hap-I	A2a	TaGS2-A1b	A
33	MAYOOR//TKSN1081/AE.SQUARROSA(222)/3/OPATA/4/ DOY1/AE.SQUARROSA(372)	SD12	Rht-B1b	Rht-D1a	1B1R-	Hap-L	Ppd-D1a	Ppd-A1b	Hereward-type	Vrn-A1w(2147)	Vrn-B1a	Vrn-D1(S)	Ppd-B1a	TaGD-D1b	Kauz-type	low TGW	TaSdr-B1b	TaCwi-A1a	Vp1-B1c	TaCKX-D1a	H1g	NAM-A1c	NW97S186 type	Hap-4A-C	Hap-5D-C	TaTGW6-A1a	Hap-G	vrn-B3 (CS)	Jagger-type	Hap-L	CCG	Hap-T	CTCG	A1a	CGC	TaTGW6-b	3Ba	4Da	Presence	T	Cadenza-type	Wild-type	NaN	C	Hap-I	Hap-I	A2a	TaGS2-A1b	A
34	MAYOOR//TKSN1081/AE.SQUARROSA(222)/3/OPATA/6/68.111/RGB-U//WARD/3/FGO/4/RABI/5/AE.SQUARROSA(878)	SD13	Rht-B1a	Rht-D1a	1B1R-	Hap-L	Ppd-D1a	Ppd-A1a	Claire-type	Vrn-A1w(Jagger)	Vrn-B1a	Vrn-D1(S)	Ppd-B1a	TaGS-D1a	Westonia-type	low TGW	TaSdr-B1b	TaCwi-A1a	Vp1-B1c	TaCKX-D1a	H1g	NAM-A1c	RioBlanceo type	Hap-4A-C	Hap-5D-C	TaTGW6-A1a	Hap-A	vrn-B3 (CS)	Jagger-type	Hap-L	CCG	Hap-T	CTCG	A1b	CGC	TaTGW6-b	3Bb	4Da	Presence	T	Cadenza-type	Wild-type	NaN	A	Hap-II	Hap-I	A2a	TaGS2-A1b	A
35	D67.2/P66.270//AE.SQUARROSA(223)/3/ARLIN_1/T.MONOCOCCUM(95)	SD14	Rht-B1b	Rht-D1a	1B1R+	Hap-L	Ppd-D1a	Ppd-A1a	Hereward-type	Vrn-A1w(2147)	Vrn-B1c	Vrn-D1(S)	Ppd-B1a	TaGS-D1a	Westonia-type	low TGW	TaSdr-B1b	TaCwi-A1a	Vp1-B1c	TaCKX-D1a	H1g	NAM-A1a	RioBlanceo type	Hap-4A-C	Hap-5D-C	TaTGW6-A1a	Hap-G	vrn-B3 (CS)	Jagger-type	Hap-L	CCG	Hap-T	CTCG	A1b	CGA	TaTGW6-b	3Ba	4Da	Presence	T	Cadenza-type	Wild-type	NaN	C	Hap-II	Hap-I	A2a	TaGS2-A1a	A
36	URES/PRL//BAV92/3/YAV_2/TEZ//AE.SQUARROSA(249)	SD15	Rht-B1b	Rht-D1a	1B1R-	Hap-L	Ppd-D1a	Ppd-A1a	Claire-type	Vrn-A1w(Jagger)	NaN	Vrn-D1(S)	Ppd-B1a	TaGD-D1b	Westonia-type	low TGW	TaSdr-B1b	TaCwi-A1a	Vp1-B1c	TaCKX-D1a	H1g	NAM-A1a	RioBlanceo type	Hap-4A-T	Hap-5D-C	TaTGW6-A1a	Hap-G	vrn-B3 (CS)	Jagger-type	Hap-L	CCG	Hap-T	CTCG	A1a	CGA	TaTGW6-b	3Bb	4Da	Presence	T	Cadenza-type	Wild-type	NaN	C	Hap-I	Hap-I	A2a	TaGS2-A1b	A
37	GAN/AE.SQUARROSA (897)//OPATA/3/D67.2/P66.270//AE.SQUARROSA(223)	SD16	Rht-B1a	Rht-D1a	1B1R-	Hap-L	Ppd-D1a	Ppd-A1a	Hereward-type	Vrn-A1w(2147)	Vrn-B1a	Vrn-D1(S)	Ppd-B1a(Sonoro)	TaGD-D1b	Westonia-type	low TGW	TaSdr-B1b	TaCwi-A1a	Vp1-B1c	TaCKX-D1a	H1g	NAM-A1a	RioBlanceo type	Hap-4A-C	Hap-5D-C	TaTGW6-A1a	Hap-G	vrn-B3 (CS)	Jagger-type	Hap-L	CCG	Hap-T	CTCG	A1a	CGC	TaTGW6-b	3Ba	4Da	Presence	A	Cadenza-type	Wild-type	Wild-type	C	Hap-I	Hap-I	A2a	TaGS2-A1b	A
38	OPATA//CETA/AE.SQUARROSA(1031)	SD17	Rht-B1b	Rht-D1a	1B1R-	Hap-L	Ppd-D1a	Ppd-A1a	Hereward-type	Vrn-A1w(2147)	Vrn-B1a	Vrn-D1(S)	Ppd-B1a(Chayenne-type)	TaGS-D1a	Westonia-type	high TGW	TaSdr-B1b	TaCwi-A1a	Vp1-B1c	TaCKX-D1a	H1g	NAM-A1a	RioBlanceo type	Hap-4A-C	Hap-5D-C	TaTGW6-A1a	Hap-G	vrn-B3 (CS)	Jagger-type	Hap-L	CCG	Hap-T	CTCG	A1a	CGC	TaTGW6-b	3Bb	4Db	Presence	A	Cadenza-type	Wild-type	Wild-type	C	Hap-I	Hap-I	A2a	TaGS2-A1b	A
39	OPATA//DOY 1/AE.SQUARROSA(255)	SD18	Rht-B1b	missing	1B1R+	Hap-L	Ppd-D1a	Ppd-A1b	Hereward-type	Vrn-A1w(2147)	Vrn-B1b	vrn-D1	Ppd-B1a	TaGD-D1b	Kauz-type	low TGW	TaSdr-B1b	TaCwi-A1a	Vp1-B1b	TaCKX-D1a	H1g	NAM-A1a	RioBlanceo type	Hap-4A-C	Hap-5D-C	TaTGW6-A1a	Hap-G	vrn-B3 (CS)	Jagger-type	Hap-L	CCG	Hap-T	CTCG	A1b	CGC	TaTGW6-b	3Ba	4Db	Presence	T	Cadenza-type	Wild-type	NaN	C	Hap-II	Hap-II	A2a	TaGS2-A1b	A
41	OPATA//CETA/AE.SQUARROSA(1031)	SD20	Rht-B1a	Rht-D1a	1B1R-	Hap-L	Ppd-D1a	Ppd-A1b	Claire-type	Vrn-A1s	Vrn-B1a	Vrn-D1(S)	Ppd-B1a	TaGS-D1a	Westonia-type	low TGW	TaSdr-B1b	TaCwi-A1b	Vp1-B1c	TaCKX-D1a	H1g	NAM-A1a	RioBlanceo type	Hap-4A-C	Hap-5D-C	TaTGW6-A1a	Hap-A	vrn-B3 (CS)	Jagger-type	Hap-L	CCG	Hap-C	CTCG	A1a	CGA	TaTGW6-b	3Ba	4Da	Presence	T:A	Cadenza-type	Wild-type	Ria-type	C	Hap-II	Hap-I	A2a	TaGS2-A1b	A
42	OPATA//ROK/KML// AE.SQUARROSA(214)	SD21	Rht-B1a	Rht-D1a	1B1R-	Hap-L	Ppd-D1a	Ppd-A1a	Claire-type	Vrn-A1w(Jagger)	Vrn-B1a	Vrn-D1(S)	Ppd-B1a	TaGS-D1a	Westonia-type	low TGW	TaSdr-B1b	TaCwi-A1b	Vp1-B1c	TaCKX-D1a	H1g	NAM-A1a	RioBlanceo type	Hap-4A-C	Hap-5D-C	TaTGW6-A1a	Hap-A	vrn-B3 (CS)	Jagger-type	Hap-L	CCG	Hap-T	CTCG	A1b	CGC	TaTGW6-b	3Bb	4Db	Presence	A	Cadenza-type	Wild-type	Ria-type	C	Hap-II	Hap-I	A2a	TaGS2-A1b	A
43	OPATA//DOY 1/AE.SQUARROSA(517)	SD22	Rht-B1a	Rht-D1a	1B1R-	Hap-L	Ppd-D1a	Ppd-A1a	Claire-type	Vrn-A1w(Jagger)	Vrn-B1a	Vrn-D1(S)	Ppd-B1a	TaGS-D1a	Westonia-type	low TGW	TaSdr-B1b	TaCwi-A1b	Vp1-B1c	TaCKX-D1a	H1g	NAM-A1a	RioBlanceo type	Hap-4A-C	Hap-5D-C	TaTGW6-A1a	Hap-A	vrn-B3 (CS)	Jagger-type	Hap-L	CCG	Hap-T	CTCG	A1b	CGC	TaTGW6-b	3Bb	4Db	Presence	A	Cadenza-type	Wild-type	Ria-type	C	Hap-II	Hap-I	A2a	TaGS2-A1b	A
44	OPATA//DOY 1/AE.SQUARROSA(517)	SD23	Rht-B1a	Rht-D1a	1B1R-	Hap-L	Ppd-D1a	Ppd-A1a	Claire-type	Vrn-A1w(Jagger)	Vrn-B1a	Vrn-D1(S)	Ppd-B1a	TaGS-D1a	Westonia-type	low TGW	TaSdr-B1b	TaCwi-A1b	Vp1-B1c	TaCKX-D1a	H1g	NAM-A1a	RioBlanceo type	Hap-4A-C	Hap-5D-C	TaTGW6-A1a	Hap-A	vrn-B3 (CS)	Jagger-type	Hap-L	CCG	Hap-T	CTCG	A1b	CGC	TaTGW6-b	3Bb	4Db	Presence	A	Cadenza-type	Wild-type	Ria-type	C	Hap-II	Hap-I	A2a	TaGS2-A1b	A
45	OPATA//ALTAR 84.AE.SQUARROSA(J BANGOR)	SD24	Rht-B1a	Rht-D1a	1B1R-	Hap-L	Ppd-D1b	Ppd-A1a(1117)	Claire-type	Vrn-A1a	NaN	vrn-D1	Ppd-B1a	TaGS-D1a	Westonia-type	low TGW	TaSdr-B1b	TaCwi-A1a	Vp1-B1a	TaCKX-D1a	H1c	NAM-A1c	RioBlanceo type	Hap-4A-T	Hap-5D-C	TaTGW6-A1a	Hap-A	vrn-B3 (CS)	Jagger-type	Hap-L	CCG	Hap-T	CTCC	A1b	CGC	TaTGW6-b	3Ba	4Da	Presence	A	Cadenza-type	Wild-type	Wild-type	A	Hap-I	Hap-I	A2a	TaGS2-A1b	A
46	OPATA//68.111/RGB-U//WARD/3/FGO/4/RABI/5/AE.SQUARROSA(878)	SD25	Rht-B1b	Rht-D1a	1B1R-	Hap-L	Ppd-D1a	Ppd-A1b	Claire-type	Vrn-A1w(Jagger)	Vrn-B1a	Vrn-D1(S)	Ppd-B1a	TaGD-D1b	Kauz-type	low TGW	TaSdr-B1a	TaCwi-A1a	Vp1-B1c	TaCKX-D1a	H1g	NAM-A1c	NW97S186 type	Hap-4A-T	Hap-5D-C	TaTGW6-A1a	Hap-A	vrn-B3 (CS)	Jagger-type	Hap-L	TCG	Hap-T	TTCC	A1a	CGA	TaTGW6-b	3Ba	4Db	Presence	T	Cadenza-type	Wild-type	NaN	C	Hap-II	Hap-I	A2a	TaGS2-A1a	A
47	OPATA//68.111/RGB-U//WARD/3/FGO/4/RABI/5/AE.SQUARROSA(878)	SD26	Rht-B1b	Rht-D1a	1B1R+	Hap-L	Ppd-D1a	Ppd-A1b	Claire-type	Vrn-A1w	vrn-B1	vrn-D1	Ppd-B1a	NaN	Westonia-type	low TGW	TaSdr-B1b	TaCwi-A1a	Vp1-B1a	TaCKX-D1a	H1c	NAM-A1c	RioBlanceo type	Hap-4A-C	Hap-5D-C	TaTGW6-A1a	Hap-A	vrn-B3 (CS)	Jagger-type	Hap-L	TCG	Hap-T	TTCG	A1a	CGA	TaTGW6-b	3Ba	4Db	Presence	T	Wild-type	Wild-type	NaN	C	Hap-II	Hap-I	A2a	TaGS2-A1a	NaN
48	OPATA//AE.SQUARROSA(1026)/DOY 1)	SD27	Rht-B1b	Rht-D1a	1B1R+	Hap-L	Ppd-D1a	Ppd-A1b	Hereward-type	Vrn-A1w(2147)	Vrn-B1a	Vrn-D1(S)	Ppd-B1a(Sonoro)	TaGS-D1a	Westonia-type	low TGW	TaSdr-B1b	TaCwi-A1a	Vp1-B1b	TaCKX-D1a	H1g	NAM-A1a	RioBlanceo type	Hap-4A-C	Hap-5D-C	TaTGW6-A1a	Hap-G	vrn-B3 (CS)	Jagger-type	Hap-L	CCG	Hap-T	CTCG	A1a	CGC	TaTGW6-b	3Ba	4Da	Presence	T	Cadenza-type	Wild-type	NaN	NaN	Hap-I:Hap-II	Hap-II	A2a	TaGS2-A1b:TaGS2-A1a	A
49	OPATA//68.112/WARD//AE.SQUARROSA(369)	SD28	Rht-B1a	Rht-D1a	1B1R-	Hap-L	Ppd-D1a	Ppd-A1a	Claire-type	Vrn-A1w(Jagger)	Vrn-B1a	Vrn-D1(S)	Ppd-B1a	TaGS-D1a	Westonia-type	low TGW	TaSdr-B1b	TaCwi-A1b	Vp1-B1c	TaCKX-D1a	H1g	NAM-A1a	RioBlanceo type	Hap-4A-C	Hap-5D-C	TaTGW6-A1a	Hap-A	vrn-B3 (CS)	Jagger-type	Hap-L	CCG	Hap-T	CTCG	A1b	CGC	TaTGW6-b	3Bb	4Db	Presence	A	Cadenza-type	Wild-type	Ria-type	C	Hap-II	Hap-I	A2a	TaGS2-A1b	A
50	OPATA//68.111/RGB-U//WARD RESEL/3/STIL/4/AE.SQUARROSA(783)	SD29	Rht-B1a	Rht-D1b	1B1R-	Hap-L	Ppd-D1a	Ppd-A1a	Claire-type	Vrn-A1w(Jagger)	Vrn-B1b	Vrn-D1(S)	Ppd-B1a	TaGS-D1a	Westonia-type	low TGW	TaSdr-B1a:TaSdr-B1b	TaCwi-A1a	Vp1-B1c	TaCKX-D1a	H1g	NAM-A1a	RioBlanceo type	Hap-4A-C	Hap-5D-C	TaTGW6-A1a	Hap-A	vrn-B3 (CS)	Jagger-type	Hap-L	CCG	Hap-T	CTCG	A1a	CGC	TaTGW6-b	3Ba	4Da	Presence	T	Cadenza-type	Wild-type	NaN	C	Hap-I:Hap-II	Hap-I	A2a	TaGS2-A1b:TaGS2-A1a	A
51	GANAE.SQUARROSA(236)//CETA/AE.SQUARROSA(895)/3/MAIZ/4/INQALAB91/5/ BKH-94	SD30	Rht-B1a	Rht-D1a	1B1R-	Hap-L	Ppd-D1a	Ppd-A1a	Claire-type	Vrn-A1w(Jagger)	Vrn-B1a	Vrn-D1(S)	Ppd-B1a	TaGS-D1a	Westonia-type	low TGW	TaSdr-B1b	TaCwi-A1b	Vp1-B1c	TaCKX-D1a	H1g	NAM-A1a	RioBlanceo type	Hap-4A-C	Hap-5D-C	TaTGW6-A1a	Hap-A	vrn-B3 (CS)	Jagger-type	Hap-L	CCG	Hap-T	CTCG	A1b	CGC	TaTGW6-b	3Bb	4Db	Presence	A	Cadenza-type	Wild-type	Ria-type	C	Hap-II	Hap-I	A2a	TaGS2-A1b	A
52	BKH-93/6/CPI/GEDIZ/3/GOO//JO69/CRA/4/AE.SQUARROSA(208)/5/OAPTA	SD31	Rht-B1a	Rht-D1b	NaN	Hap-L	Ppd-D1a	Ppd-A1a(1117)	Claire-type	Vrn-A1w(Jagger)	Vrn-B1a	Vrn-D1(S)	Ppd-B1a	TaGS-D1a	Westonia-type	low TGW	TaSdr-B1b	TaCwi-A1a	Vp1-B1c	TaCKX-D1a	H1c	NAM-A1a	RioBlanceo type	Hap-4A-C	Hap-5D-C	TaTGW6-A1a	Hap-A	vrn-B3 (CS)	Jagger-type	Hap-L	CCG	Hap-T	CTCC	A1b	CGA	TaTGW6-b	3Ba	4Da	Presence	A	Wild-type	Wild-type	Wild-type	A	Hap-I	Hap-I	A2a	TaGS2-A1b	A
53	PBW-343/6/YAV_3/SCO//JO69/CRA/3/YAV79/4/AE.SQUARROSA (498)/5/OPATA	SD32	Rht-B1b	Rht-D1a	1B1R-	Hap-L	Ppd-D1a	Ppd-A1b	Claire-type	Vrn-A1w(Jagger)	Vrn-B1a	Vrn-D1(S)	Ppd-B1a	TaGD-D1b	Kauz-type	low TGW	TaSdr-B1a	TaCwi-A1a	Vp1-B1c	TaCKX-D1a	H1g	NAM-A1c	NW97S186 type	Hap-4A-T	Hap-5D-C	TaTGW6-A1a	Hap-A	vrn-B3 (CS)	Jagger-type	Hap-L	CCG	Hap-T	TTCC	A1a	CGA	TaTGW6-b	3Ba	4Db	Presence	T	Cadenza-type	Wild-type	NaN	C	Hap-II	Hap-I	A2a	TaGS2-A1a	A
54	CHIR3/CBRD//OPATA	SD33	Rht-B1b	Rht-D1a	1B1R-	Hap-L	Ppd-D1a	Ppd-A1a	Claire-type	Vrn-A1w(Jagger)	NaN	Vrn-D1(S)	Ppd-B1a(Sonoro)	TaGS-D1a	Westonia-type	low TGW	TaSdr-B1b	TaCwi-A1a	Vp1-B1c	TaCKX-D1a	H1g	NAM-A1a	RioBlanceo type	Hap-4A-C	Hap-5D-C	TaTGW6-A1a	Hap-G	vrn-B3 (CS)	Jagger-type	Hap-L	CCG	Hap-T	CTCG	A1b	CGC	TaTGW6-b	3Bb	4Db	Presence	A	Cadenza-type	Wild-type	Wild-type	A	Hap-I	Hap-I	A2a	NaN	A
55	SAAR/INQALAB 91/4/MAYOOR//TK SN1081/AE.SQUARROSA(222)/3/CBRD	SD34	Rht-B1b	Rht-D1a	1B1R-	Hap-L	Ppd-D1a	Ppd-A1a	Hereward-type	Vrn-A1w(2147)	Vrn-B1a	Vrn-D1(S)	Ppd-B1a(Sonoro)	TaGS-D1a	Westonia-type	low TGW	TaSdr-B1b	TaCwi-A1a	Vp1-B1c	TaCKX-D1a	H1g	NAM-A1c	RioBlanceo type	Hap-4A-C	Hap-5D-C	TaTGW6-A1a	Hap-G	vrn-B3 (CS)	Jagger-type	Hap-L	CCG	Hap-T	CTCG	A1a	CGA	TaTGW6-b	3Ba	4Db	Presence	T	Cadenza-type	Wild-type	Wild-type	A	Hap-I:Hap-II	Hap-I	A2a	TaGS2-A1a	A
56	SAAR/INQALAB 91/4/MAYOOR//TK SN1081/AE.SQUARROSA(222)/3/CBRD	SD35	Rht-B1b	Rht-D1a	1B1R-	Hap-L	Ppd-D1a	Ppd-A1a	Hereward-type	Vrn-A1w(2147)	vrn-B1	Vrn-D1(S)	Ppd-B1a(Sonoro)	TaGS-D1a	Westonia-type	high TGW	TaSdr-B1b	TaCwi-A1a	Vp1-B1c	TaCKX-D1a	H1g	NAM-A1c	RioBlanceo type	Hap-4A-C	Hap-5D-C	TaTGW6-A1a	Hap-G	vrn-B3 (CS)	Jagger-type	Hap-L	CCG	Hap-T	CTCG	A1a	CGA	TaTGW6-b	3Ba	4Db	Presence	T	Cadenza-type	Wild-type	NaN	A	Hap-II	Hap-I	A2a	TaGS2-A1b	A
57	SAAR/INQALAB 91/4/MAYOOR//TK SN1081/AE.SQUARROSA(222)/3/CBRD	SD36	Rht-B1a	Rht-D1a	1B1R-	Hap-L	Ppd-D1a	Ppd-A1a	Claire-type	Vrn-A1s	Vrn-B1a	Vrn-D1(S)	Ppd-B1a(Sonoro)	TaGS-D1a	Westonia-type	low TGW	TaSdr-B1b	TaCwi-A1a	Vp1-B1c	TaCKX-D1a	H1g	NAM-A1c	RioBlanceo type	Hap-4A-C	Hap-5D-C	TaTGW6-A1a	Hap-G	vrn-B3 (CS)	Jagger-type	Hap-L	CCG	Hap-T	CTCG	A1b	CGA	TaTGW6-b	3Ba	4Da	Presence	A	Cadenza-type	Wild-type	Wild-type	A	Hap-II	Hap-I	A2a	TaGS2-A1b	A
58	MAYOOR//TK SN1081/AE.SQUARROSA(222)/3/PASTOR/4/SARSABZ	SD37	Rht-B1b	Rht-D1a	1B1R-	Hap-L	Ppd-D1a	Ppd-A1a	Claire-type	Vrn-A1s	Vrn-B1a	Vrn-D1(S)	Ppd-B1a(Sonoro)	TaGS-D1a	Kauz-type	low TGW	TaSdr-B1b	TaCwi-A1a	Vp1-B1c	TaCKX-D1a	H1g	NAM-A1a	RioBlanceo type	Hap-4A-C	Hap-5D-C	TaTGW6-A1a	Hap-A	vrn-B3 (CS)	Jagger-type	Hap-L	CCG	Hap-T	CTCG	A1a	CGA	TaTGW6-b	3Ba	4Da	Presence	T:A	Cadenza-type	Wild-type	Wild-type	C	Hap-II	Hap-I	A2a	TaGS2-A1b:TaGS2-A1a	A
59	MAYOOR//TK SN1081/AE.SQUARROSA(222)/3/CBRD/4/KAMBARA	SD38	Rht-B1b	Rht-D1a	1B1R+	Hap-L	Ppd-D1a	Ppd-A1a	Hereward-type	Vrn-A1w(2147)	vrn-B1	Vrn-D1(S)	Ppd-B1a(Sonoro)	TaGS-D1a	Kauz-type	low TGW	TaSdr-B1b	TaCwi-A1a	Vp1-B1c	TaCKX-D1a	H1g	NAM-A1c	RioBlanceo type	Hap-4A-C	Hap-5D-C	TaTGW6-A1a	Hap-G	vrn-B3 (CS)	Jagger-type	Hap-L	CCG	Hap-T	CTCG	A1b	CGA	TaTGW6-b	3Ba	4Db	Presence	T	Cadenza-type	Wild-type	NaN	C	Hap-II	Hap-I	A2a	TaGS2-A1a	A
62	PBW-343/6/YAV_3/SCO//JO69/CRA/3/YAV79/4/AE.SQUARROSA(498)/5/OPATA	SD39	Rht-B1a	Rht-D1a	1B1R+	Hap-L	Ppd-D1a	Ppd-A1a	Hereward-type	Vrn-A1w(2147)	Vrn-B1a	Vrn-D1(S)	Ppd-B1a(Sonoro)	TaGS-D1a	Westonia-type	low TGW	TaSdr-B1b	TaCwi-A1a	Vp1-B1c	TaCKX-D1a	H1g	NAM-A1c	RioBlanceo type	Hap-4A-C	Hap-5D-C	TaTGW6-A1a	Hap-G	vrn-B3 (CS)	Jagger-type	Hap-L	CCG	Hap-T	CTCG	A1b	CGA	TaTGW6-b	3Bb	4Da	Presence	T	Cadenza-type	Wild-type	Wild-type	C	Hap-II	Hap-I	A2a	TaGS2-A1a	A
63	CHIR3/CBRD/3/GAN/AE.SQUARROSA (897)//OPATA	SD40	Rht-B1a	Rht-D1a	1B1R-	Hap-L	Ppd-D1a	Ppd-A1a	Hereward-type	Vrn-A1w(2147)	Vrn-B1a	Vrn-D1(S)	Ppd-B1a	TaGS-D1a	Westonia-type	low TGW	TaSdr-B1b	TaCwi-A1a	Vp1-B1c	TaCKX-D1a	H1g	NAM-A1a	RioBlanceo type	Hap-4A-C	Hap-5D-C	TaTGW6-A1a	Hap-G	vrn-B3 (CS)	Jagger-type	Hap-L	CCG	Hap-T	CTCG	A1a	CGA	TaTGW6-b	3Ba	4Db	Presence	T	Cadenza-type	Wild-type	NaN	C	Hap-I	Hap-I	A2a	TaGS2-A1b	A
64	MAYOOR//TK SN1081/AE.SQUARROSA (222)/4/SABUF/3/BCN//CETA/AE.SQUARROSA(895)/5/GAN/AE.SQUARROSA (897)//OPATA	SD41	Rht-B1b	Rht-D1a	1B1R-	Hap-L	Ppd-D1a	Ppd-A1a	Claire-type	Vrn-A1w(Jagger)	Vrn-B1a	Vrn-D1(S)	Ppd-B1a	TaGD-D1b	Kauz-type	low TGW	TaSdr-B1b	TaCwi-A1a	Vp1-B1c	TaCKX-D1a	H1g	NAM-A1c	NW97S186 type	Hap-4A-C	Hap-5D-C	TaTGW6-A1a	Hap-A	vrn-B3 (CS)	Jagger-type	Hap-L	CCG	Hap-T	CTCG	A1a	CGC	TaTGW6-b	3Ba	4Db	Presence	T	Cadenza-type	Wild-type	NaN	A	Hap-I	Hap-I	A2a	TaGS2-A1b	A
65	KAUZ/3/MAYOOR//TK SN1081/AE.SQUARROSA(222)/3/CBRD	SD42	Rht-B1b	Rht-D1a	1B1R+	Hap-L	Ppd-D1a	Ppd-A1a	Claire-type	Vrn-A1w(Jagger)	NaN	Vrn-D1(S)	Ppd-B1a(Sonoro)	TaGS-D1a	Westonia-type	low TGW	TaSdr-B1b	TaCwi-A1a	Vp1-B1c	TaCKX-D1a	H1g	NAM-A1c	RioBlanceo type	Hap-4A-T	Hap-5D-C	TaTGW6-A1a	Hap-A	vrn-B3 (CS)	Jagger-type	Hap-L	CCG	Hap-T	CTCG	A1a	CGA	TaTGW6-b	3Ba	4Db	Presence	T	Cadenza-type	Wild-type	NaN	C	Hap-II	Hap-I	A2a	TaGS2-A1b	A
66	BKH-93/BORLOUG M95	SD43	Rht-B1b	Rht-D1a	1B1R-	Hap-L	Ppd-D1b	Ppd-A1a(1027)	Claire-type	Vrn-A1w(Jagger)	Vrn-B1a	vrn-D1	Ppd-B1a	TaGS-D1a	Westonia-type	low TGW	TaSdr-B1b	TaCwi-A1a	Vp1-B1c	TaCKX-D1a	H1c	NAM-A1c	RioBlanceo type	Hap-4A-C	Hap-5D-C	TaTGW6-A1a	Hap-A	vrn-B3 (CS)	Jagger-type	Hap-L	CCG	Hap-T	CTCC	A1a	CGC	TaTGW6-b	3Ba	4Db	Presence	A	Cadenza-type	Wild-type	Wild-type	A	Hap-I	Hap-I	A2a	TaGS2-A1b	A
67	BKH-93/BORLOUG M95	SD44	Rht-B1a	Rht-D1b	1B1R-	Hap-L	Ppd-D1a	Ppd-A1a	Claire-type	Vrn-A1w(Jagger)	Vrn-B1a	Vrn-D1(S)	Ppd-B1a(Sonoro)	TaGS-D1a	Kauz-type	low TGW	TaSdr-B1a:TaSdr-B1b	TaCwi-A1a	Vp1-B1c	TaCKX-D1a	H1g	NAM-A1c	RioBlanceo type	Hap-4A-C	Hap-5D-C	TaTGW6-A1a	Hap-A	vrn-B3 (CS)	Jagger-type	Hap-L	CCG	Hap-T	CTCG	A1a	CGC	TaTGW6-b	3Ba	4Da	Presence	T	Cadenza-type	Wild-type	NaN	C	Hap-I:Hap-II	Hap-I	A2a	TaGS2-A1a	A
68	FUS/BW-595-(ALTAR 84/AE.SQUARROSA (224)//2*YACO/7/OPATA/6/68.111RGB-U//WARD/3/FGO/4/…) x INQ-120-(162 SAAR/INQALAB 91)	SD45	Rht-B1b	Rht-D1a	1B1R-	Hap-L	Ppd-D1a	Ppd-A1a	Claire-type	Vrn-A1s	Vrn-B1a	vrn-D1	Ppd-B1a	TaGD-D1b	Kauz-type	low TGW	TaSdr-B1b	TaCwi-A1a	Vp1-B1c	TaCKX-D1a	H1g	NAM-A1a	NW97S186 type	Hap-4A-C	Hap-5D-C	TaTGW6-A1a	Hap-G	vrn-B3 (CS)	Jagger-type	Hap-L	CCG	Hap-T	CTCG	A1a	CGC	TaTGW6-b	3Ba	4Db	Presence	A	Cadenza-type	Wild-type	Wild-type	A	Hap-II	Hap-I	A2a	TaGS2-A1b	A
69	FUS/BW-586-(ALTAR 84/AE.SQUARROSA (224)//2*YACO/3/MAYOOR//TK SN1081/AE.SQUARROSA (222)/4/KUKUN) x SH/BW.R.KB-1-(ALTAR 84/AE.SQUARROSA (221)//YACO)	SD46	Rht-B1a	Rht-D1a	1B1R-	Hap-L	Ppd-D1a	Ppd-A1a	Claire-type	Vrn-A1w(Jagger)	Vrn-B1a	vrn-D1	Ppd-B1a	TaGS-D1a	Kauz-type	low TGW	TaSdr-B1b	TaCwi-A1a	Vp1-B1c	TaCKX-D1a	H1g	NAM-A1a	RioBlanceo type	Hap-4A-T	Hap-5D-C	TaTGW6-A1a	Hap-A	Vrn-B3 (Hope)	Jagger-type	Hap-L	CCG	Hap-T	CTCG	A1a	CGA	TaTGW6-b	3Bb	4Db	Presence	T	Cadenza-type	Wild-type	NaN	A	Hap-I	Hap-I	A2a	TaGS2-A1a	A
71	SARSABZ//CHIR3/CBRD	SD47	Rht-B1b	Rht-D1a	1B1R-	Hap-L	Ppd-D1a	Ppd-A1a	NaN	Vrn-A1s	Vrn-B1a	vrn-D1	Ppd-B1a	TaGS-D1a	Westonia-type	low TGW	TaSdr-B1b	TaCwi-A1a	Vp1-B1c	TaCKX-D1a	H1g	NAM-A1c	RioBlanceo type	Hap-4A-C	Hap-5D-C	TaTGW6-A1a	Hap-A	vrn-B3 (CS)	Jagger-type	Hap-L	CCG	Hap-T	CTCG	A1a	CGA	TaTGW6-b	3Ba	4Da	Presence	T	Cadenza-type	Wild-type	NaN	A	Hap-II	Hap-I	A2a	TaGS2-A1b	A
73	OPATA/PASTOR	SD48	Rht-B1a	Rht-D1b	1B1R+	Hap-L	Ppd-D1a	Ppd-A1a	Claire-type	Vrn-A1s	Vrn-B1a	Vrn-D1(S)	Ppd-B1a	TaGS-D1a	Kauz-type	low TGW	TaSdr-B1b	TaCwi-A1a	Vp1-B1c	TaCKX-D1a	H1g	NAM-A1a	RioBlanceo type	Hap-4A-C	Hap-5D-C	TaTGW6-A1a	Hap-A	vrn-B3 (CS)	Jagger-type	Hap-L	CCG	Hap-T	CTCG	A1b	CGC	TaTGW6-b	3Ba	4Db	Presence	A	Cadenza-type	Savanah-type	Wild-type	C	Hap-II	Hap-I	A2a	TaGS2-A1b	A
74	PBW-343*2/CHAPIO/3/D67.2/P66.270//T.BOEOTICUM(66)	SD49	Rht-B1b	Rht-D1a	1B1R-	Hap-L	Ppd-D1a	Ppd-A1b	Claire-type	Vrn-A1w(Jagger)	Vrn-B1a	Vrn-D1(S)	Ppd-B1a	TaGS-D1a	Westonia-type	low TGW	TaSdr-B1b	TaCwi-A1a	Vp1-B1c	TaCKX-D1a	H1c	NAM-A1a	RioBlanceo type	Hap-4A-C	Hap-5D-C	TaTGW6-A1a	Hap-A	vrn-B3 (CS)	Jagger-type	Hap-L	CCG	Hap-T	CTCC	A1b	CGC	TaTGW6-b	3Ba	4Db	Presence	A	Cadenza-type	Wild-type	Wild-type	C	Hap-II	Hap-I	A2a	TaGS2-A1a	A
75	PBW-343*2/CHAPIO/3/D67.2/P66.270//T.BOEOTICUM(66)	SD50	Rht-B1b	Rht-D1a	1B1R+	Hap-L	Ppd-D1a	Ppd-A1b	Hereward-type	Vrn-A1w(2147)	Vrn-B1a	Vrn-D1(S)	Ppd-B1a	TaGD-D1b	Westonia-type	low TGW	TaSdr-B1b	TaCwi-A1a	Vp1-B1a	TaCKX-D1a	H1g	NAM-A1a	RioBlanceo type	Hap-4A-C	Hap-5D-C	TaTGW6-A1a	Hap-A	vrn-B3 (CS)	Jagger-type	Hap-L	TCG	Hap-T	CTCG	A1b	CGA	TaTGW6-b	3Ba	4Db	Presence	T	Cadenza-type	Wild-type	NaN	C	Hap-I	Hap-I	A2a	TaGS2-A1a	A
76	OPATA/5/68.111/RGB-U//WARD RESEL/3/STIL/4/AE.SQUARROSA(1038)	SD51	Rht-B1b	Rht-D1a	1B1R+	Hap-L	Ppd-D1a	Ppd-A1b	Hereward-type	Vrn-A1w(2147)	Vrn-B1a	Vrn-D1(S)	Ppd-B1a	TaGD-D1b	Westonia-type	high TGW	TaSdr-B1b	TaCwi-A1a	Vp1-B1a	TaCKX-D1a	H1g	NAM-A1a	RioBlanceo type	Hap-4A-C	Hap-5D-C	TaTGW6-A1a	Hap-A	vrn-B3 (CS)	Jagger-type	Hap-L	TCG	Hap-T	CTCG	A1b	CGA	TaTGW6-b	3Ba	4Db	Presence	T	Cadenza-type	Wild-type	NaN	C	Hap-I	Hap-I	A2a	TaGS2-A1a	A
77	ALTAR 84/AE.SQUARROSA(224)//2*YACO/3/MAYOOR/TK SN1081/AE.SQUARROSA(222)/4/KUKUN/5/GAN/AE.SQUARROSA(248)	SD52	Rht-B1a	Rht-D1b	1B1R+	Hap-L	Ppd-D1a	Ppd-A1a	Hereward-type	Vrn-A1w(2147)	Vrn-B1a	vrn-D1	Ppd-B1a	TaGS-D1a	Kauz-type	low TGW	TaSdr-B1b	TaCwi-A1a	Vp1-B1c	TaCKX-D1a	H1g	NAM-A1c	RioBlanceo type	Hap-4A-C	Hap-5D-C	TaTGW6-A1a	Hap-G	vrn-B3 (CS)	Jagger-type	Hap-L	CCG	Hap-T	CTCG	A1a	CGA	TaTGW6-b	3Ba	4Db	Presence	T	Cadenza-type	Wild-type	NaN	C	Hap-I	Hap-I	A2a	TaGS2-A1a	A
79	ALTAR 84/AE.SQUARROSA(224)//2*YACO/3/MAYOOR/TK SN1081/AE.SQUARROSA(222)/4/KUKUN/5/GAN/AE.SQUARROSA(248)	SD53	Rht-B1a	Rht-D1b	1B1R+	Hap-L	Ppd-D1a	Ppd-A1a	Hereward-type	Vrn-A1w(2147)	Vrn-B1a	vrn-D1	Ppd-B1a	TaGS-D1a	Kauz-type	low TGW	TaSdr-B1b	TaCwi-A1a	Vp1-B1c	TaCKX-D1a	H1g	NAM-A1c	RioBlanceo type	Hap-4A-C	Hap-5D-C	TaTGW6-A1a	Hap-G	vrn-B3 (CS)	Jagger-type	Hap-L	CCG	Hap-T	CTCG	A1a	CGA	TaTGW6-b	3Ba	4Da	Presence	T	Cadenza-type	Wild-type	NaN	C	Hap-I	Hap-I	A2a	TaGS2-A1a	A
80	ALTAR 84/AE.SQUARROSA (224)//2*YACO/3/MAYOOR/TK SN1081/AE.SQUARROSA(222)/4/KUKUN/5/GAN/AE.SQUARROSA(248)	SD54	Rht-B1a	Rht-D1b	1B1R+	Hap-L	Ppd-D1a	Ppd-A1a	Claire-type	Vrn-A1s	Vrn-B1a	Vrn-D1(S)	Ppd-B1a	TaGS-D1a	Kauz-type	low TGW	TaSdr-B1b	TaCwi-A1a	Vp1-B1c	TaCKX-D1a	H1g	NAM-A1c	RioBlanceo type	Hap-4A-C	Hap-5D-C	TaTGW6-A1a	Hap-G	vrn-B3 (CS)	Jagger-type	Hap-L	CCG	Hap-T	CTCG	A1a	CGA	TaTGW6-b	3Ba	4Db	Presence	T	Cadenza-type	Wild-type	NaN	C	Hap-I	Hap-I	A2a	TaGS2-A1a	A
82	ALTAR 84/AE.SQUARROSA(224)//2*YACO/3/MAYOOR/TK SN1081/AE.SQUARROSA(222)/4/KUKUN/5/GAN/AE.SQUARROSA(248)	SD55	Rht-B1a	Rht-D1b	1B1R+	Hap-L	Ppd-D1a	Ppd-A1a	Claire-type	Vrn-A1s	Vrn-B1a	Vrn-D1(S)	Ppd-B1a	TaGS-D1a	Kauz-type	low TGW	TaSdr-B1b	TaCwi-A1a	Vp1-B1a	TaCKX-D1a	H1g	NAM-A1c	RioBlanceo type	NaN	Hap-5D-C	TaTGW6-A1a	Hap-G	vrn-B3 (CS)	Jagger-type	Hap-L	CCG	NaN	CTCG	A1a	CGA	TaTGW6-b	3Ba	4Db	Presence	T	Cadenza-type	Wild-type	NaN	C	Hap-I	Hap-I	NaN	TaGS2-A1a	A
83	ALTAR 84/AE.SQUARROSA(224)//2*YACO/3/MAYOOR/TK SN1081/AE.SQUARROSA(222)/4/KUKUN/5/GAN/AE.SQUARROSA(248)	SD56	Rht-B1a	Rht-D1b	1B1R+	Hap-L	Ppd-D1a	Ppd-A1a	Claire-type	Vrn-A1s	Vrn-B1a	Vrn-D1(S)	Ppd-B1a	TaGS-D1a	Kauz-type	low TGW	TaSdr-B1b	TaCwi-A1a	Vp1-B1c	TaCKX-D1a	H1g	NAM-A1c	RioBlanceo type	Hap-4A-C	Hap-5D-C	TaTGW6-A1a	Hap-G	vrn-B3 (CS)	Jagger-type	Hap-L	CCG	Hap-T	CTCG	A1a	CGA	TaTGW6-b	3Ba	4Db	Presence	T	Cadenza-type	Wild-type	NaN	C	Hap-I	Hap-I	A2a	TaGS2-A1a	A
84	ALTAR 84/AE.SQUARROSA(224)//2*YACO/3/MAYOOR/TK SN1081/AE.SQUARROSA(222)/4/KUKUN/5/GAN/AE.SQUARROSA)(248)	SD57	Rht-B1a	Rht-D1b	1B1R+	Hap-L	Ppd-D1a	Ppd-A1a	Claire-type	Vrn-A1s	Vrn-B1a	Vrn-D1(S)	Ppd-B1a	TaGS-D1a	Kauz-type	low TGW	TaSdr-B1b	TaCwi-A1a	Vp1-B1c	TaCKX-D1a	H1g	NAM-A1c	RioBlanceo type	Hap-4A-C	Hap-5D-C	TaTGW6-A1a	Hap-G	vrn-B3 (CS)	Jagger-type	Hap-L	CCG	Hap-T	CTCG	A1a	CGA	TaTGW6-b	3Ba	4Db	Presence	T	Cadenza-type	Wild-type	NaN	C	Hap-I	Hap-I	A2a	TaGS2-A1a	A
85	ALTAR 84/AE.SQUARROSA(224)//2*YACO/3/MAYOOR/TK SN1081/AE.SQUARROSA(222)/4/KUKUN/5/GAN/AE.SQUARROSA(248)	SD58	Rht-B1a	Rht-D1b	1B1R+	Hap-L	Ppd-D1a	Ppd-A1a	Claire-type	Vrn-A1s	Vrn-B1c	Vrn-D1(S)	Ppd-B1a	TaGS-D1a	Kauz-type	low TGW	TaSdr-B1b	TaCwi-A1a	Vp1-B1c	TaCKX-D1a	H1g	NAM-A1c	RioBlanceo type	Hap-4A-C	Hap-5D-C	TaTGW6-A1a	Hap-G	vrn-B3 (CS)	Jagger-type	Hap-L	CCG	Hap-T	CTCG	A1a	CGA	TaTGW6-b	3Ba	4Db	Presence	T	Cadenza-type	Wild-type	NaN	C	Hap-I	Hap-I	A2a	TaGS2-A1a	A
86	ALTAR 84/AE.SQUARROSA(224)//2*YACO/3/MAYOOR/TK SN1081/AE.SQUARROSA(222)/4/KUKUN/5/GAN/AE.SQUARROSA(248)	SD59	Rht-B1a	Rht-D1b	1B1R+	Hap-L	Ppd-D1a	Ppd-A1a	Claire-type	Vrn-A1s	Vrn-B1a	Vrn-D1(S)	Ppd-B1a	TaGS-D1a	Kauz-type	low TGW	TaSdr-B1b	TaCwi-A1a	Vp1-B1c	TaCKX-D1a	H1g	NAM-A1c	RioBlanceo type	Hap-4A-C	Hap-5D-C	TaTGW6-A1a	Hap-G	vrn-B3 (CS)	Jagger-type	Hap-L	CCG	Hap-T	CTCG	A1a	CGA	TaTGW6-b	3Ba	4Db	Presence	T	Cadenza-type	Wild-type	Wild-type	C	Hap-I	Hap-I	A2a	TaGS2-A1a	A
88	MH 97/2/D67.2/P66.270//T.BOEOTICUM(66)	SD60	Rht-B1a	Rht-D1a	1B1R-	Hap-L	Ppd-D1a	Ppd-A1a	Claire-type	Vrn-A1s	Vrn-B1a	Vrn-D1(S)	Ppd-B1a	TaGD-D1b	Westonia-type	low TGW	TaSdr-B1b	TaCwi-A1a	Vp1-B1c	TaCKX-D1a	H1c	NAM-A1c	RioBlanceo type	Hap-4A-C	Hap-5D-C	TaTGW6-A1a	Hap-A	vrn-B3 (CS)	Jagger-type	Hap-L	CCG	Hap-T	CTCC	A1a	CGA	TaTGW6-b	3Bb	4Da	Presence	T	Cadenza-type	Wild-type	Wild-type	C	Hap-I	Hap-I	A2a	TaGS2-A1b	A
90	TURACO/5/CHIR3/4/SIREN//ALTAR84/AE.SQUARROSA(205)/3/3*BUC/6/CNO/7/ CPI/GEDIZ/3/GOO//JO/CRA/4/AE.SQUARROSA(227)	SD61	Rht-B1a	Rht-D1a	1B1R-	Hap-L	Ppd-D1a	Ppd-A1b	Hereward-type	Vrn-A1s	Vrn-B1a	Vrn-D1(S)	Ppd-B1a	TaGS-D1a	Westonia-type	low TGW	TaSdr-B1b	TaCwi-A1a	Vp1-B1c	TaCKX-D1a	H1g	NAM-A1a	RioBlanceo type	Hap-4A-C	Hap-5D-C	TaTGW6-A1a	Hap-A	vrn-B3 (CS)	Jagger-type	Hap-L	CCG	Hap-T	CTCG	A1a	CGA	TaTGW6-b	3Ba	NaN	Presence	A	Cadenza-type	Wild-type	Wild-type	NaN	Hap-II	Hap-I	A2a	TaGS2-A1b	A
91	TURACO/5/CHIR3/4/SIREN//ALTAR84/AE.SQUARROSA(205)/3/3*BUC/6/CNO/7/ CPI/GEDIZ/3/GOO//JO/CRA/4/AE.SQUARROSA(227)	SD62	Rht-B1a	Rht-D1b	1B1R-	Hap-L	Ppd-D1a	Ppd-A1b	Claire-type	Vrn-A1s	Vrn-B1a	Vrn-D1(S)	Ppd-B1a	TaGS-D1a	Westonia-type	low TGW	TaSdr-B1b	TaCwi-A1a	Vp1-B1c	TaCKX-D1a	H1g	NAM-A1a	RioBlanceo type	Hap-4A-C	Hap-5D-C	TaTGW6-A1a	Hap-A	vrn-B3 (CS)	Jagger-type	Hap-L	CCG	Hap-T	CTCG	A1a	CGA	TaTGW6-b	3Ba	4Da	Presence	T	Cadenza-type	Wild-type	Wild-type	A	Hap-II	Hap-I	A2a	TaGS2-A1b	A
92	TURACO/5/CHIR3/4/SIREN//ALTAR84/AE.SQUARROSA(205)/3/3*BUC/6/CNO/7/ CPI/GEDIZ/3/GOO//JO/CRA/4/AE.SQUARROSA(227)	SD63	Rht-B1a	Rht-D1b	NaN	Hap-L	Ppd-D1a	Ppd-A1b	Claire-type	Vrn-A1s	Vrn-B1a	Vrn-D1(S)	Ppd-B1a	TaGS-D1a	Westonia-type	low TGW	TaSdr-B1b	TaCwi-A1a	Vp1-B1a	NaN	H1g	NAM-A1a	RioBlanceo type	Hap-4A-C	NaN	TaTGW6-A1a	NaN	vrn-B3 (CS)	Jagger-type	Hap-L	CCG	Hap-T	CTCG	A1a	CGA	TaTGW6-b	3Ba	4Da	Presence	NaN	Cadenza-type	Wild-type	Wild-type	A	Hap-II	Hap-I	A2a	TaGS2-A1b	A
95	RABE/2*MO88/5/68.111/RGB-U//WARD RESEL/3/STIL/4/AE.SQUARROSA(1038)	SD64	Rht-B1a	Rht-D1b	1B1R-	Hap-L	Ppd-D1a	Ppd-A1b	Claire-type	Vrn-A1s	Vrn-B1a	Vrn-D1(S)	Ppd-B1a	TaGS-D1a	Westonia-type	low TGW	TaSdr-B1b	TaCwi-A1a	Vp1-B1c	TaCKX-D1a	H1g	NAM-A1a	RioBlanceo type	Hap-4A-C	Hap-5D-C	TaTGW6-A1a	Hap-A	vrn-B3 (CS)	Jagger-type	Hap-L	CCG	Hap-T	CTCG	A1a	CGA	TaTGW6-b	3Ba	4Da	Presence	T	Cadenza-type	Wild-type	Wild-type	A	Hap-II	Hap-I	A2a	TaGS2-A1b	A
96	RABE/2*MO88/5/68.111/RGB-U//WARD RESEL/3/STIL/4/AE.SQUARROSA(1038)	SD65	Rht-B1a	Rht-D1b	NaN	Hap-L	Ppd-D1a	Ppd-A1b	Claire-type	Vrn-A1s	Vrn-B1a	Vrn-D1(S)	Ppd-B1a	TaGS-D1a	Westonia-type	low TGW	TaSdr-B1b	TaCwi-A1a	Vp1-B1c	TaCKX-D1a	H1g	NAM-A1a	RioBlanceo type	Hap-4A-C	Hap-5D-C	TaTGW6-A1a	Hap-A	vrn-B3 (CS)	Jagger-type	Hap-L	CCG	Hap-T	CTCG	A1a	CGA	TaTGW6-b	3Ba	4Da	Presence	T	Cadenza-type	Wild-type	Wild-type	A	Hap-II	Hap-I	A2a	TaGS2-A1b	A
97	RABE/2*MO88/5/68.111/RGB-U//WARD RESEL/3/STIL/4/AE.SQUARROSA(1038)	SD66	Rht-B1a	Rht-D1b	1B1R-	Hap-L	Ppd-D1a	Ppd-A1b	Claire-type	Vrn-A1s	Vrn-B1a	Vrn-D1(S)	Ppd-B1a	TaGS-D1a	Westonia-type	low TGW	TaSdr-B1b	TaCwi-A1a	Vp1-B1c	TaCKX-D1a	H1g	NAM-A1a	RioBlanceo type	Hap-4A-C	Hap-5D-C	TaTGW6-A1a	Hap-A	vrn-B3 (CS)	Jagger-type	Hap-L	CCG	Hap-T	CTCG	A1a	CGA	TaTGW6-b	3Ba	4Da	Presence	T	Cadenza-type	Wild-type	Wild-type	A	Hap-II	Hap-I	A2a	TaGS2-A1b	A
98	MAYOOR//TKSN1081/AE.SQUARROSA(222)/3/OPATA/6/68.111/RGB-U//WARD/3/FGO/4/RABI/5/AE.SQUARROSA(878)	SD67	Rht-B1a	Rht-D1b	1B1R-	Hap-L	Ppd-D1a	Ppd-A1b	Claire-type	Vrn-A1s	Vrn-B1a	Vrn-D1(S)	Ppd-B1a	TaGS-D1a	Westonia-type	low TGW	TaSdr-B1b	TaCwi-A1a	Vp1-B1c	TaCKX-D1a	H1g	NAM-A1a	RioBlanceo type	Hap-4A-C	Hap-5D-C	TaTGW6-A1a	Hap-A	vrn-B3 (CS)	Jagger-type	Hap-L	CCG	Hap-T	CTCG	A1a	CGA	TaTGW6-b	3Ba	4Da	Presence	T	Cadenza-type	Wild-type	Wild-type	A	Hap-II	Hap-I	A2a	TaGS2-A1b	A
101	CPI/GEDIZ/3/GOO//JO69/CRA/4/AE.SQUARROSA(208)/5/OAPTA/6/68.111/RGB-U//WARD/3/FGO/4/RABI/5/AE.SQUARROSA(878)	SD68	Rht-B1a	Rht-D1a	1B1R+	Hap-L	Ppd-D1a	Ppd-A1a	Claire-type	Vrn-A1s	NaN	Vrn-D1(S)	Ppd-B1a	TaGS-D1a	Kauz-type	low TGW	TaSdr-B1b	TaCwi-A1a	Vp1-B1a	NaN	H1c	NAM-A1c	RioBlanceo type	NaN	Hap-5D-C	TaTGW6-A1a	Hap-A	vrn-B3 (CS)	Jagger-type	Hap-L	CCG	Hap-T	CTCC	A1a	CGC	TaTGW6-b	3Bb	4Db	Presence	NaN	Wild-type	Wild-type	Wild-type	A	Hap-I	Hap-I	NaN	TaGS2-A1b	A
103	MAYOOR//TKSN1081/AE.SQUARROSA(222)/3/OPATA/6/68.111/RGB-U//WARD/3/FGO/4/RABI/5/AE.SQUARROSA(878)	SD69	Rht-B1b	Rht-D1a	1B1R-	Hap-L	Ppd-D1a	Ppd-A1b	Claire-type	Vrn-A1w(Jagger)	Vrn-B1a	Vrn-D1(S)	Ppd-B1a	TaGD-D1b	Kauz-type	low TGW	TaSdr-B1b	TaCwi-A1a	Vp1-B1c	TaCKX-D1a	H1g	NAM-A1c	NW97S186 type	Hap-4A-C	Hap-5D-C	TaTGW6-A1a	Hap-A	vrn-B3 (CS)	Jagger-type	Hap-L	CCG	Hap-T	CTCG	A1a	CGC	TaTGW6-b	3Bb	4Db	Presence	A	Cadenza-type	Wild-type	Wild-type	C	Hap-I	Hap-I	A2a	TaGS2-A1a	A
104	CPI/GEDIZ/3/GOO//JO69/CRA/4/AE.SQUARROSA (208)/5/OAPTA/6/68.111/RGB-U//WARD RESEL/3/STIL/4/AE.SQUARROSA(783)	SD70	Rht-B1a	Rht-D1b	1B1R-	Hap-L	Ppd-D1a	Ppd-A1b	Claire-type	Vrn-A1s	Vrn-B1a	Vrn-D1(S)	Ppd-B1a	TaGS-D1a	Kauz-type	low TGW	TaSdr-B1b	TaCwi-A1b	Vp1-B1a	TaCKX-D1a	H1g	NAM-A1c	RioBlanceo type	Hap-4A-C	Hap-5D-C	TaTGW6-A1a	Hap-A	vrn-B3 (CS)	Jagger-type	Hap-L	CCG	Hap-T	CTCG	A1a	CGA	TaTGW6-b	3Bb	4Da	Presence	T	Cadenza-type	Wild-type	Wild-type	A	Hap-I	Hap-I	A2a	TaGS2-A1b	A
105	CPI/GEDIZ/3/GOO//JO69/CRA/4/AE.SQUARROSA(208)/5/OAPTA/6/68.111/RGB-U//WARD RESEL/3/STIL/4/AE.SQUARROSA(783)	SD71	Rht-B1b	Rht-D1a	1B1R-	Hap-L	Ppd-D1a	Ppd-A1a	Claire-type	Vrn-A1s	Vrn-B1a	Vrn-D1(S)	Ppd-B1a	TaGS-D1a	Kauz-type	low TGW	TaSdr-B1b	TaCwi-A1a	Vp1-B1c	TaCKX-D1a	H1g	NAM-A1a	RioBlanceo type	Hap-4A-C	Hap-5D-C	TaTGW6-A1a	Hap-A	vrn-B3 (CS)	Jagger-type	Hap-L	CCG	Hap-T	CTCG	A1a	CGC	TaTGW6-b	3Ba	4Da	Presence	A	Cadenza-type	Wild-type	Wild-type	NaN	Hap-II	Hap-I	A2a	TaGS2-A1b	A
106	CPI/GEDIZ/3/GOO//JO69/CRA/4/AE.SQUARROSA(208)/5/OAPTA/6/68.111/RGB-U//WARD RESEL/3/STIL/4/AE.SQUARROSA(783)	SD72	Rht-B1b	Rht-D1a	1B1R-	Hap-L	Ppd-D1a	Ppd-A1a	Claire-type	Vrn-A1s	Vrn-B1a	Vrn-D1(S)	Ppd-B1a	TaGS-D1a	Kauz-type	low TGW	TaSdr-B1b	TaCwi-A1a	Vp1-B1c	TaCKX-D1a	H1g	NAM-A1a	RioBlanceo type	Hap-4A-C	Hap-5D-C	TaTGW6-A1a	Hap-A	vrn-B3 (CS)	Jagger-type	Hap-L	CCG	Hap-T	CTCG	A1a	CGC	TaTGW6-b	3Ba	4Da	Presence	A	Cadenza-type	Wild-type	Wild-type	NaN	Hap-II	Hap-I	A2a	TaGS2-A1a	A
107	CPI/GEDIZ/3/GOO//JO69/CRA/4/AE.SQUARROSA(208)/5/OAPTA/6/68.111/RGB-U//WARD RESEL/3/STIL/4/AE.SQUARROSA(783)	SD73	Rht-B1a	Rht-D1b	1B1R-	Hap-L	Ppd-D1a	Ppd-A1b	Claire-type	Vrn-A1s	Vrn-B1a	Vrn-D1(S)	Ppd-B1a	TaGS-D1a	Westonia-type	low TGW	TaSdr-B1b	TaCwi-A1a	Vp1-B1c	TaCKX-D1a	H1g	NAM-A1a	RioBlanceo type	Hap-4A-C	Hap-5D-C	TaTGW6-A1a	Hap-A	vrn-B3 (CS)	Jagger-type	Hap-L	CCG	Hap-T	CTCG	A1a	CGA	TaTGW6-b	3Ba	NaN	Presence	T	Cadenza-type	Wild-type	Wild-type	A	Hap-II	Hap-I	A2a	TaGS2-A1b	A
108	CPI/GEDIZ/3/GOO//JO69/CRA/4/AE.SQUARROSA(208)/5/OAPTA/6/68.111/RGB-U//WARD RESEL/3/STIL/4/AE.SQUARROSA(783)	SD74	Rht-B1a	Rht-D1b	1B1R-	Hap-L	Ppd-D1a	Ppd-A1b	Claire-type	Vrn-A1s	Vrn-B1a	Vrn-D1(S)	Ppd-B1a	TaGS-D1a	Kauz-type	low TGW	TaSdr-B1b	TaCwi-A1b	Vp1-B1c	TaCKX-D1a	H1g	NAM-A1c	RioBlanceo type	Hap-4A-C	Hap-5D-C	TaTGW6-A1a	Hap-A	vrn-B3 (CS)	Jagger-type	Hap-L	CCG	Hap-T	CTCG	A1a	CGA	TaTGW6-b	3Bb	4Da	Presence	T	Cadenza-type	Wild-type	Wild-type	A	Hap-I	Hap-I	A2a	TaGS2-A1b	A
109	CPI/GEDIZ/3/GOO//JO69/CRA/4/AE.SQUARROSA(208)/5/OPATA/6/68.111/RGB-U//WARD RESEL/3/STIL/4/AE.SQUARROSA(783)	SD75	Rht-B1b	Rht-D1a	1B1R-	Hap-L	Ppd-D1a	Ppd-A1a	Claire-type	Vrn-A1s	Vrn-B1a	Vrn-D1(S)	Ppd-B1a	TaGS-D1a	Westonia-type	low TGW	TaSdr-B1b	TaCwi-A1a	Vp1-B1c	TaCKX-D1a	H1g	NAM-A1c	RioBlanceo type	Hap-4A-C	Hap-5D-C	TaTGW6-A1a	Hap-A	vrn-B3 (CS)	Jagger-type	Hap-L	CCG	Hap-T	CTCG	A1b	CGA	TaTGW6-b	3Ba	4Da	Presence	A	Cadenza-type	Wild-type	Wild-type	C	Hap-II	Hap-I	A2a	TaGS2-A1b	A
111	CPI/GEDIZ/3/GOO//JO69/CRA/4/AE.SQUARROSA(208)/5/OPATA/6/68.111/RGB-U//WARD RESEL/3/STIL/4/AE.SQUARROSA(783)	SD76	Rht-B1b	Rht-D1a	1B1R-	Hap-L	Ppd-D1a	Ppd-A1b	Claire-type	Vrn-A1w(2147)	Vrn-B1a	Vrn-D1(S)	Ppd-B1a(Sonoro)	TaGS-D1a	Westonia-type	low TGW	TaSdr-B1a:TaSdr-B1b	TaCwi-A1b:TaCwi-A1a	Vp1-B1c	TaCKX-D1a	H1g	NAM-A1c	RioBlanceo type	Hap-4A-T	Hap-5D-C	TaTGW6-A1a	Hap-G	vrn-B3 (CS)	Jagger-type	Hap-L	CCG	Hap-T	CTCG	A1a	CGC	TaTGW6-b	NaN	4Da	Presence	A	Cadenza-type	Wild-type	Wild-type	NaN	Hap-II	Hap-I	A2a	TaGS2-A1b	A
112	CPI/GEDIZ/3/GOO//JO69/CRA/4/AE.SQUARROSA(208)/5/OPATA/6/68.111/RGB-U//WARD RESEL/3/STIL/4/AE.SQUARROSA(783)	SD77	Rht-B1a	Rht-D1b	1B1R+	Hap-L	Ppd-D1a	Ppd-A1b	Claire-type	Vrn-A1s	NaN	Vrn-D1(S)	Ppd-B1a	TaGS-D1a	Kauz-type	low TGW	TaSdr-B1b	TaCwi-A1b	Vp1-B1a	NaN	H1g	NAM-A1c	NaN	NaN	Hap-5D-C	TaTGW6-A1a	Hap-A	vrn-B3 (CS)	Jagger-type	Hap-L	CCG	Hap-T	CTCG	A1a	CGA	TaTGW6-b	3Bb	4Da	Presence	NaN	Cadenza-type	Wild-type	Wild-type	A	Hap-I	Hap-I	A2a	TaGS2-A1b	A
113	CPI/GEDIZ/3/GOO//JO69/CRA/4/AE.SQUARROSA(208)/5/OPATA/6/68.111/RGB-U//WARD RESEL/3/STIL/4/AE.SQUARROSA(783)	SD78	Rht-B1a	Rht-D1b	1B1R-	Hap-L	Ppd-D1a	Ppd-A1b	Claire-type	Vrn-A1s	Vrn-B1a	Vrn-D1(S)	Ppd-B1a	TaGS-D1a	Kauz-type	low TGW	TaSdr-B1b	TaCwi-A1b	Vp1-B1c	TaCKX-D1a	H1g	NAM-A1c	RioBlanceo type	Hap-4A-C	Hap-5D-C	TaTGW6-A1a	Hap-A	vrn-B3 (CS)	Jagger-type	Hap-L	CCG	Hap-T	CTCG	A1a	CGA	TaTGW6-b	3Bb	4Da	Presence	T	Cadenza-type	Wild-type	Wild-type	A	Hap-I	Hap-I	A2a	TaGS2-A1b	A
114	CPI/GEDIZ/3/GOO//JO69/CRA/4/AE.SQUARROSA(208)/5/OPATA/6/68.111/RGB-U//WARD RESEL/3/STIL/4/AE.SQUARROSA(783)	SD79	Rht-B1a	Rht-D1b	1B1R+	Hap-L	Ppd-D1a	Ppd-A1b	Claire-type	Vrn-A1s	NaN	Vrn-D1(S)	Ppd-B1a	TaGS-D1a	Kauz-type	low TGW	TaSdr-B1b	TaCwi-A1b	Vp1-B1a	NaN	H1g	NAM-A1c	RioBlanceo type	Hap-4A-C	Hap-5D-C	TaTGW6-A1a	Hap-A	vrn-B3 (CS)	Jagger-type	Hap-L	CCG	Hap-T	CTCG	A1a	CGA	TaTGW6-b	3Bb	4Da	Presence	T	Cadenza-type	Wild-type	Wild-type	A	Hap-I	Hap-I	A2a	TaGS2-A1b	A
115	CPI/GEDIZ/3/GOO//JO69/CRA/4/AE.SQUARROSA(208)/5/OPATA/6/68.111/RGB-U//WARD RESEL/3/STIL/4/AE.SQUARROSA(783)	SD80	Rht-B1a	Rht-D1b	1B1R+	Hap-L	Ppd-D1a	Ppd-A1b	Claire-type	Vrn-A1s	Vrn-B1a	Vrn-D1(S)	Ppd-B1a	TaGS-D1a	Kauz-type	low TGW	TaSdr-B1b	TaCwi-A1b	Vp1-B1a	NaN	NaN	NAM-A1c	NaN	NaN	Hap-5D-C	TaTGW6-A1a	Hap-A	vrn-B3 (CS)	Jagger-type	Hap-L	CCG	Hap-T	CTCG	A1a	CGA	TaTGW6-b	3Bb	NaN	Presence	NaN	Cadenza-type	Wild-type	Wild-type	A	NaN	Hap-I	NaN	TaGS2-A1b	A
116	CPI/GEDIZ/3/GOO//JO69/CRA/4/AE.SQUARROSA(208)/5/OPATA/6/68.111/RGB-U//WARD RESEL/3/STIL/4/AE.SQUARROSA(783)	SD81	Rht-B1a	Rht-D1b	NaN	Hap-L	Ppd-D1a	Ppd-A1b	Claire-type	Vrn-A1s	Vrn-B1a	Vrn-D1(S)	Ppd-B1a	TaGS-D1a	Kauz-type	low TGW	TaSdr-B1b	TaCwi-A1b	Vp1-B1a	TaCKX-D1a	H1g	NAM-A1c	RioBlanceo type	Hap-4A-C	Hap-5D-C	TaTGW6-A1a	Hap-A	vrn-B3 (CS)	Jagger-type	Hap-L	CCG	Hap-T	CTCG	A1a	CGA	TaTGW6-b	3Bb	4Da	Presence	T	Cadenza-type	Wild-type	Wild-type	A	Hap-I	Hap-I	A2a	TaGS2-A1b	A
117	CPI/GEDIZ/3/GOO//JO69/CRA/4/AE.SQUARROSA(208)/5/OPATA/6/68.111/RGB-U//WARD RESEL/3/STIL/4/AE.SQUARROSA(783)	SD82	Rht-B1a	Rht-D1b	1B1R+	Hap-L	Ppd-D1a	Ppd-A1b	Claire-type	Vrn-A1s	Vrn-B1a	vrn-D1	Ppd-B1a	TaGS-D1a	NaN	low TGW	TaSdr-B1b	TaCwi-A1b	Vp1-B1a	TaCKX-D1a	H1g	NAM-A1c	RioBlanceo type	Hap-4A-C	Hap-5D-C	TaTGW6-A1a	Hap-A	vrn-B3 (CS)	Jagger-type	Hap-L	CCG	Hap-T	CTCG	A1a	CGA	TaTGW6-b	3Bb	4Da	Presence	NaN	Cadenza-type	Wild-type	Wild-type	NaN	Hap-I	Hap-I	A2a	TaGS2-A1b	A
118	CPI/GEDIZ/3/GOO//JO69/CRA/4/AE.SQUARROSA(208)/5/OPATA/6/68.111/RGB-U//WARD RESEL/3/STIL/4/AE.SQUARROSA(783)	SD83	missing	Rht-D1b	NaN	Hap-L	NaN	Ppd-A1b	Claire-type	Vrn-A1s	NaN	vrn-D1	Ppd-B1a	NaN	NaN	NaN	NaN	TaCwi-A1a	Vp1-B1a	NaN	NaN	NAM-A1c	NaN	NaN	Hap-5D-C	NaN	NaN	NaN	NaN	NaN	CCG	NaN	NaN	NaN	CGA	NaN	3Bb	NaN	NaN	NaN	NaN	NaN	Wild-type	NaN	NaN	NaN	NaN	NaN	NaN
120	CPI/GEDIZ/3/GOO//JO69/CRA/4/AE.SQUARROSA (208)/5/OPATA/6/68.111/RGB-U//WARD RESEL/3/STIL/4/AE.SQUARROSA(783)	SD84	Rht-B1a	Rht-D1b	1B1R-	Hap-L	Ppd-D1a	Ppd-A1b	Claire-type	Vrn-A1s	Vrn-B1a	Vrn-D1(S)	Ppd-B1a	TaGS-D1a	Kauz-type	low TGW	TaSdr-B1b	TaCwi-A1b	Vp1-B1a	TaCKX-D1a	H1g	NAM-A1c	RioBlanceo type	Hap-4A-C	Hap-5D-C	TaTGW6-A1a	Hap-A	vrn-B3 (CS)	Jagger-type	Hap-L	CCG	Hap-T	CTCG	A1a	CGA	TaTGW6-b	3Bb	4Da	Presence	T	Cadenza-type	Wild-type	Wild-type	A	Hap-I	Hap-I	A2a	TaGS2-A1b	A
121	TURACO/5/CHIR3/4/SIREN//ALTAR84/AE.SQUARROSA(205)/3/3*BUC/6/CNO/7/ CPI/GEDIZ/3/GOO//JO/CRA/4/AE.SQUARROSA(273)	SD85	Rht-B1b	Rht-D1a	1B1R+	Hap-L	Ppd-D1a	Ppd-A1a	Claire-type	Vrn-A1w	Vrn-B1a	Vrn-D1(S)	Ppd-B1a	TaGS-D1a	Kauz-type	low TGW	TaSdr-B1b	TaCwi-A1a	Vp1-B1a	NaN	H1g	NAM-A1a	RioBlanceo type	Hap-4A-T	Hap-5D-C	TaTGW6-A1a	Hap-A	vrn-B3 (CS)	Jagger-type	Hap-L	CCG	Hap-T	CTCG	A1a	CGA	TaTGW6-b	3Bb	4Da	Presence	NaN	Wild-type	Wild-type	Wild-type	C	Hap-I	Hap-I	A2a	TaGS2-A1b	A
122	OPATA/6/68.111/RGB-U//WARD/3/FGO/4/RABI/5/AE.SQUARROSA(878)	SD86	Rht-B1a	Rht-D1a	1B1R-	Hap-L	Ppd-D1a	Ppd-A1a(1117)	Claire-type	Vrn-A1w(Jagger)	Vrn-B1a	Vrn-D1(S)	Ppd-B1a	TaGD-D1b	Westonia-type	low TGW	TaSdr-B1b	TaCwi-A1a	Vp1-B1c	TaCKX-D1a	H1g	NAM-A1a	RioBlanceo type	Hap-4A-C	Hap-5D-C	TaTGW6-A1a	Hap-A	vrn-B3 (CS)	Jagger-type	Hap-L	CCG	Hap-T	CTCG	A1b	CGC	TaTGW6-b	3Ba	4Da	Presence	T	Cadenza-type	Wild-type	Wild-type	A	Hap-II	Hap-I	A2a	TaGS2-A1b	A
123	INQALAB 91/TSAPKI//SCA/AE.SQUARROSA(518)	SD87	Rht-B1b	Rht-D1a	1B1R-	Hap-L	Ppd-D1a	Ppd-A1a	Claire-type	Vrn-A1w(Jagger)	Vrn-B1a	Vrn-D1(S)	Ppd-B1a(Chayenne-type)	TaGS-D1a	Kauz-type	low TGW	TaSdr-B1b	TaCwi-A1a	Vp1-B1c	TaCKX-D1a	H1g:H1c	NAM-A1c	RioBlanceo type	Hap-4A-C	Hap-5D-C	TaTGW6-A1a	Hap-G	vrn-B3 (CS)	Jagger-type	Hap-L	CCG	Hap-T	CTCG	A1a	CGC	TaTGW6-b	3Bb	4Db	Presence	A	Cadenza-type	Wild-type	Wild-type	A	Hap-II	Hap-I	A2a	TaGS2-A1a	G
124	ALTAR 84/AE.SQUARROSA(221)//YACO/3/INQALAB 91/4/D67.2/P66.270//T.BOEOTICUM(66)	SD88	Rht-B1a	Rht-D1a	1B1R-	Hap-L	Ppd-D1a	Ppd-A1a	Claire-type	Vrn-A1w(Jagger)	Vrn-B1a	Vrn-D1(S)	Ppd-B1a	TaGS-D1a	Westonia-type	low TGW	TaSdr-B1b	TaCwi-A1a	Vp1-B1c	TaCKX-D1a	H1c	NAM-A1a	RioBlanceo type	Hap-4A-T	Hap-5D-C	TaTGW6-A1a	Hap-A	vrn-B3 (CS)	Jagger-type	Hap-L	CCG	Hap-T	CTCC	A1b	CGC	TaTGW6-b	3Ba	NaN	Presence	A	Cadenza-type	Wild-type	Wild-type	NaN	Hap-II	Hap-I	A2a	TaGS2-A1b	A
125	CNDO/R143//ENTE/MEXI_2/3/AE.SQUARROSA(TAUS)/4/WEAVER/5/2*KAUZ/6/ DOY1/AE.SQUARROSA) (458)	SD89	Rht-B1a	Rht-D1a	1B1R+	Hap-L	Ppd-D1a	Ppd-A1a	Claire-type	Vrn-A1s	Vrn-B1a	Vrn-D1(S)	Ppd-B1a	TaGS-D1a	Kauz-type	low TGW	TaSdr-B1b	TaCwi-A1a	Vp1-B1c	TaCKX-D1a	H1c	NAM-A1c	RioBlanceo type	Hap-4A-C	Hap-5D-C	TaTGW6-A1a	Hap-A	vrn-B3 (CS)	Jagger-type	Hap-L	CCG	Hap-T	CTCC	A1a	CGC	TaTGW6-b	3Bb	4Db	Presence	T	Cadenza-type	Wild-type	Wild-type	A	Hap-I	Hap-I	A2a	TaGS2-A1b	A
126	CNDO/R143//ENTE/MEXI_2/3/AE.SQUARROSA(TAUS)/4/WEAVER/5/2*KAUZ/6/ DOY1/AE.SQUARROSA) (458)	SD90	Rht-B1a	Rht-D1b	1B1R-	Hap-L	Ppd-D1a	Ppd-A1a	Claire-type	Vrn-A1w(Jagger)	Vrn-B1a	Vrn-D1(S)	Ppd-B1a	TaGS-D1a	Kauz-type	low TGW	TaSdr-B1b	TaCwi-A1a	Vp1-B1c	TaCKX-D1a	H1g	NAM-A1a	RioBlanceo type	Hap-4A-C	Hap-5D-C	TaTGW6-A1a	Hap-A	vrn-B3 (CS)	Jagger-type	Hap-L	CCG	Hap-T	CTCG	A1a	CGA	TaTGW6-b	3Ba	4Db	Presence	T	Cadenza-type	Wild-type	Wild-type	C	Hap-I	Hap-I	A2a	TaGS2-A1a	A
127	CNDO/R143//ENTE/MEXI_2/3/AE.SQUARROSA(TAUS)/4/WEAVER/5/2*KAUZ/6/ DOY1/AE.SQUARROSA) (458)	SD91	Rht-B1a	Rht-D1b	1B1R-	Hap-L	Ppd-D1a	Ppd-A1a	Claire-type	Vrn-A1w(Jagger)	Vrn-B1a	Vrn-D1(S)	Ppd-B1a	TaGS-D1a	Kauz-type	low TGW	TaSdr-B1b	TaCwi-A1a	Vp1-B1c	TaCKX-D1a	H1g	NAM-A1a	RioBlanceo type	Hap-4A-C	Hap-5D-C	TaTGW6-A1a	Hap-A	vrn-B3 (CS)	Jagger-type	Hap-L	CCG	Hap-T	CTCG	A1a	CGA	TaTGW6-b	3Ba	4Db	Presence	T	Cadenza-type	Wild-type	Wild-type	C	Hap-I	Hap-I	A2a	TaGS2-A1a	A
128	CNDO/R143//ENTE/MEXI_2/3/AE.SQUARROSA(TAUS)/4/WEAVER/5/2*KAUZ/6/ DOY1/AE.SQUARROSA) (458)	SD92	Rht-B1a	Rht-D1b	1B1R-	Hap-L	Ppd-D1a	Ppd-A1a	Claire-type	Vrn-A1w(Jagger)	Vrn-B1a	Vrn-D1(S)	Ppd-B1a	TaGS-D1a	Kauz-type	low TGW	TaSdr-B1b	TaCwi-A1a	Vp1-B1c	TaCKX-D1a	H1g	NAM-A1a	RioBlanceo type	Hap-4A-C	Hap-5D-C	TaTGW6-A1a	Hap-A	vrn-B3 (CS)	Jagger-type	Hap-L	CCG	Hap-T	CTCG	A1a	CGA	TaTGW6-b	3Ba	4Db	Presence	T	Cadenza-type	Wild-type	Wild-type	C	Hap-I	Hap-I	A2a	TaGS2-A1a	A
129	CNDO/R143//ENTE/MEXI_2/3/AE.SQUARROSA(TAUS)/4/WEAVER/5/2*KAUZ/6/DOY1/AE.SQUARROSA(458)	SD93	Rht-B1a	Rht-D1b	1B1R-	Hap-L	Ppd-D1a	Ppd-A1a	Claire-type	Vrn-A1w(Jagger)	Vrn-B1a	Vrn-D1(S)	Ppd-B1a	TaGS-D1a	Kauz-type	low TGW	TaSdr-B1b	TaCwi-A1a	Vp1-B1c	TaCKX-D1a	H1g	NAM-A1a	RioBlanceo type	Hap-4A-C	Hap-5D-C	TaTGW6-A1a	Hap-A	vrn-B3 (CS)	Jagger-type	Hap-L	CCG	Hap-T	CTCG	A1a	CGA	TaTGW6-b	3Ba	4Db	Presence	T	Cadenza-type	Wild-type	Wild-type	C	Hap-I	Hap-I	A2a	TaGS2-A1a	A
130	SERI/5/68.111/RGB-U//WARD RESEL/3/STIL/4/AE.SQUARROSA(392)	SD94	Rht-B1a	Rht-D1b	1B1R-	Hap-L	Ppd-D1a	Ppd-A1a	Claire-type	Vrn-A1s	Vrn-B1a	Vrn-D1(S)	Ppd-B1a	TaGS-D1a	Westonia-type	low TGW	TaSdr-B1b	TaCwi-A1b	Vp1-B1c	TaCKX-D1a	H1g	NAM-A1c	RioBlanceo type	Hap-4A-C	Hap-5D-C	TaTGW6-A1a	Hap-A	vrn-B3 (CS)	Jagger-type	Hap-L	CCG	Hap-T	CTCG	A1b	CGA	TaTGW6-b	3Ba	4Db	Presence	T	Cadenza-type	Wild-type	Wild-type	C	Hap-II	Hap-I	A2a	TaGS2-A1b	A
131	TURACO/5/CHIR3/4/SIREN//ALTAR84/AE.SQUARROSA(205)/3/3*BUC/6/OPATA/7/ SCA/AE.SQUARROSA(518)	SD95	Rht-B1a	Rht-D1a	1B1R+	Hap-L	Ppd-D1a	Ppd-A1a	Hereward-type	Vrn-A1w(2147)	Vrn-B1a	Vrn-D1(S)	Ppd-B1a	TaGS-D1a	Kauz-type	low TGW	TaSdr-B1b	TaCwi-A1a	Vp1-B1c	TaCKX-D1a	H1g	NAM-A1a	RioBlanceo type	Hap-4A-C	Hap-5D-C	TaTGW6-A1a	Hap-G	vrn-B3 (CS)	Jagger-type	Hap-L	CCG	Hap-T	CTCG	A1b	CGC	TaTGW6-b	3Ba	4Da	Presence	T	Cadenza-type	Wild-type	Wild-type	A	Hap-II	Hap-I	A2a	TaGS2-A1b	A
132	MAYOOR//TK SN1081/AE.SQUARROSA(222)/3/CBRD/4/ARLIN_1/T.MONOCOCCUM(95)	SD96	Rht-B1b	Rht-D1a	1B1R-	Hap-L	Ppd-D1a	Ppd-A1a	Hereward-type	Vrn-A1w(2147)	Vrn-B1a	Vrn-D1(S)	Ppd-B1a	TaGS-D1a	Kauz-type	low TGW	TaSdr-B1b	TaCwi-A1a	Vp1-B1a	TaCKX-D1a	H1g	NAM-A1a	NW97S186 type	Hap-4A-C	Hap-5D-C	TaTGW6-A1a	Hap-G	vrn-B3 (CS)	Jagger-type	Hap-L	CCG	Hap-T	CTCG	A1b	CGC	TaTGW6-b	3Ba	4Db	Presence	T	Cadenza-type	Wild-type	Wild-type	C	Hap-II	Hap-II	A2a	TaGS2-A1b	A
133	MAYOOR//TK SN1081/AE.SQUARROSA(222)/3/CBRD/4/ARLIN_1/T.MONOCOCCUM(95)	SD97	Rht-B1b	Rht-D1a	1B1R-	Hap-L	Ppd-D1a	Ppd-A1a	Claire-type	Vrn-A1s	Vrn-B1a	vrn-D1	Ppd-B1a	TaGS-D1a	Westonia-type	low TGW	TaSdr-B1b	TaCwi-A1a	Vp1-B1c	TaCKX-D1a	H1g	NAM-A1c	RioBlanceo type	Hap-4A-C	Hap-5D-C	TaTGW6-A1a	Hap-A	vrn-B3 (CS)	Jagger-type	Hap-L	CCG	Hap-T	CTCG	A1a	CGA	TaTGW6-b	3Ba	4Da	Presence	T	Cadenza-type	Wild-type	Wild-type	A	Hap-II	Hap-I	A2a	TaGS2-A1b	A
134	CHAPIO/INQALAB 91/4/68.111/RGB-U//WARD/3/AE.SQUARROSA(452)	SD98	Rht-B1b	Rht-D1a	1B1R-	Hap-L	Ppd-D1a	Ppd-A1a(1117)	Claire-type	Vrn-A1w(Jagger)	Vrn-B1a	Vrn-D1(S)	Ppd-B1a	TaGS-D1a	Kauz-type	low TGW	TaSdr-B1b	TaCwi-A1a	Vp1-B1c	TaCKX-D1a	H1g	NAM-A1a	RioBlanceo type	Hap-4A-T	Hap-5D-C	TaTGW6-A1a	Hap-G	vrn-B3 (CS)	Jagger-type	Hap-L	CCG	Hap-T	CTCG	A1a	CGA	TaTGW6-b	3Ba	4Da	Presence	T	Cadenza-type	Wild-type	Wild-type	C	Hap-I	Hap-I	A2a	TaGS2-A1b	A
135	CHAPIO/INQALAB 91/4/68.111/RGB-U//WARD/3/AE.SQUARROSA(452)	SD99	Rht-B1b	Rht-D1a	1B1R+	Hap-L	Ppd-D1a	Ppd-A1a	Claire-type	Vrn-A1w(Jagger)	Vrn-B1a	Vrn-D1(S)	Ppd-B1a	TaGS-D1a	Kauz-type	low TGW	TaSdr-B1b	TaCwi-A1a	Vp1-B1c	TaCKX-D1a	H1g	NAM-A1c	RioBlanceo type	Hap-4A-T	Hap-5D-C	TaTGW6-A1a	Hap-G	vrn-B3 (CS)	Jagger-type	Hap-L	CCG	Hap-T	CTCG	A1a	CGA	TaTGW6-b	3Ba	4Da	Presence	T	Cadenza-type	Wild-type	Wild-type	C	Hap-I	Hap-I	A2a	TaGS2-A1b	A
136	CROC-1/AE.SQUARROSA(224)//KAUZ/3/CETA/AE.SQUARROSA(895)	SD100	Rht-B1b	Rht-D1a	1B1R-	Hap-L	Ppd-D1a	Ppd-A1a(1117)	Claire-type	Vrn-A1w(Jagger)	Vrn-B1a	Vrn-D1(S)	Ppd-B1a	TaGS-D1a	NaN	low TGW	TaSdr-B1b	TaCwi-A1a	Vp1-B1a	TaCKX-D1a	H1g	NAM-A1a	RioBlanceo type	Hap-4A-T	Hap-5D-C	TaTGW6-A1a	Hap-A	vrn-B3 (CS)	Jagger-type	Hap-L	CCG	Hap-T	CTCG	A1a	CGA	TaTGW6-b	3Ba	4Da	Presence	T	Cadenza-type	Wild-type	Wild-type	C	Hap-I	Hap-I	A2a	TaGS2-A1b	A
137	CROC-1/AE.SQUARROSA(224)//KAUZ/3/CETA/AE.SQUARROSA(895)	SD101	Rht-B1a	Rht-D1b	NaN	Hap-L	Ppd-D1a	Ppd-A1b	Claire-type	Vrn-A1s	Vrn-B1b	Vrn-D1(S)	Ppd-B1a	TaGS-D1a	Kauz-type	low TGW	TaSdr-B1b	TaCwi-A1b	Vp1-B1a	TaCKX-D1a	H1g	NAM-A1a	RioBlanceo type	Hap-4A-C	Hap-5D-C	TaTGW6-A1a	Hap-A	vrn-B3 (CS)	Jagger-type	Hap-L	CCG	Hap-T	CTCG	A1a	CGA	TaTGW6-b	3Bb	4Da	Presence	A	Cadenza-type	Wild-type	Wild-type	C	Hap-I	Hap-I	A2a	TaGS2-A1b	A
138	OPATA/PAS//DOY1/AE.SQUARROSA(1024)	SD102	Rht-B1a	Rht-D1a	1B1R-	Hap-L	Ppd-D1a	Ppd-A1b	Claire-type	Vrn-A1w(2147)	Vrn-B1a	Vrn-D1(S)	Ppd-B1a	TaGS-D1a	Westonia-type	low TGW	TaSdr-B1b	TaCwi-A1b	Vp1-B1c	TaCKX-D1a	H1g	NAM-A1a	RioBlanceo type	Hap-4A-T	Hap-5D-C	TaTGW6-A1a	Hap-A	vrn-B3 (CS)	Jagger-type	Hap-L	CCG	Hap-T	CTCG	A1a	CGA	TaTGW6-b	3Ba	4Da	Presence	A	Cadenza-type	Wild-type	Wild-type	NaN	Hap-II	Hap-I	A2a	TaGS2-A1b:TaGS2-A1a	A
140	MAYOOR//TKSN1081/AE.SQUARROSA(222)/3/OPATA/4/ DOY1/AE.SQUARROSA(515)	SD103	Rht-B1b	Rht-D1a	1B1R-	Hap-L	Ppd-D1a	Ppd-A1a(1117)	Claire-type	Vrn-A1w(Jagger)	Vrn-B1a	Vrn-D1(S)	Ppd-B1a	TaGS-D1a	Westonia-type	low TGW	TaSdr-B1b	TaCwi-A1a	Vp1-B1a	TaCKX-D1a	H1c	NAM-A1c	RioBlanceo type	Hap-4A-T	Hap-5D-C	TaTGW6-A1a	Hap-A	vrn-B3 (CS)	Jagger-type	Hap-L	CCG	Hap-T	CTCC	A1b	CGC	TaTGW6-b	3Ba	4Db	Presence	T	Cadenza-type	Wild-type	Wild-type	A	Hap-I	Hap-I	A2a	TaGS2-A1b	A
141	DOYI/AE.SQUARROSA(1018)/6/CPI/GEDIZ/3/GOO//JO69/CRA/4/AE.SQUARROSA (208)/5/OPATA	SD104	Rht-B1a	Rht-D1b	1B1R-	Hap-L	Ppd-D1a	Ppd-A1a(1117)	Claire-type	Vrn-A1w(Jagger)	Vrn-B1a	Vrn-D1(S)	Ppd-B1a	TaGS-D1a	Westonia-type	low TGW	TaSdr-B1b	TaCwi-A1a	Vp1-B1a	NaN	H1c	NAM-A1a	RioBlanceo type	Hap-4A-C	Hap-5D-C	TaTGW6-A1a	Hap-A	vrn-B3 (CS)	Jagger-type	Hap-L	CCG	Hap-T	CTCC	A1a	CGA	TaTGW6-b	3Ba	4Da	Presence	A	Cadenza-type	Wild-type	Wild-type	A	Hap-I	Hap-I	A2a	TaGS2-A1b	A
142	DOYI/AE.SQUARROSA(1018) x CPI/GEDIZ/3/GOO//JO69/CRA/4/AE.SQUARROSA (208)/5/OPATA	SD105	Rht-B1a	Rht-D1b	1B1R-	Hap-L	Ppd-D1a	Ppd-A1a(1117)	Claire-type	Vrn-A1w(Jagger)	Vrn-B1a	Vrn-D1(S)	Ppd-B1a	TaGS-D1a	Westonia-type	low TGW	TaSdr-B1b	TaCwi-A1a	Vp1-B1c	TaCKX-D1a	H1c	NAM-A1a	RioBlanceo type	Hap-4A-C	Hap-5D-C	TaTGW6-A1a	Hap-A	vrn-B3 (CS)	Jagger-type	Hap-L	CCG	Hap-T	CTCC	A1a	CGA	TaTGW6-b	3Ba	4Da	Presence	A	Cadenza-type	Wild-type	Wild-type	A	Hap-I	Hap-I	A2a	TaGS2-A1b	A
143	DOYI/AE.SQUARROSA(1018) x CPI/GEDIZ/3/GOO//JO69/CRA/4/AE.SQUARROSA (208)/5/OPATA	SD106	Rht-B1a	Rht-D1b	NaN	Hap-L	Ppd-D1a	Ppd-A1a(1117)	Claire-type	Vrn-A1w(Jagger)	Vrn-B1a	Vrn-D1(S)	Ppd-B1a	TaGS-D1a	Westonia-type	low TGW	TaSdr-B1b	TaCwi-A1a	Vp1-B1a	TaCKX-D1a	H1c	NAM-A1a	RioBlanceo type	Hap-4A-C	Hap-5D-C	TaTGW6-A1a	Hap-A	vrn-B3 (CS)	Jagger-type	Hap-L	CCG	Hap-T	CTCC	A1b	CGA	TaTGW6-b	3Ba	4Da	Presence	A	Cadenza-type	Wild-type	Wild-type	A	Hap-I	Hap-I	A2a	TaGS2-A1b	A
144	MAYOOR/TK SN1081/AE.SQUARROSA (222)/3/PASTOR/4/CROC_1/AE.SQUARROSA(444)	SD107	Rht-B1a	Rht-D1a	NaN	Hap-L	Ppd-D1a	Ppd-A1b	Claire-type	Vrn-A1w	Vrn-B1a	Vrn-D1(S)	Ppd-B1a	TaGS-D1a	Westonia-type	low TGW	TaSdr-B1b	TaCwi-A1b	Vp1-B1a	NaN	H1g	NAM-A1a	RioBlanceo type	Hap-4A-T	Hap-5D-C	TaTGW6-A1a	Hap-A	vrn-B3 (CS)	Jagger-type	Hap-L	CCG	Hap-T	CTCG	A1a	CGA	TaTGW6-b	3Ba	4Da	Presence	NaN	Cadenza-type	Wild-type	Wild-type	NaN	Hap-II	Hap-I	A2a	TaGS2-A1b	A
146	MAYOOR/TK SN1081/AE.SQUARROSA(222)/3/PASTOR/4/CROC_1/AE.SQUARROSA(444)	SD108	Rht-B1b	Rht-D1a	1B1R-	Hap-L	Ppd-D1a	Ppd-A1a	Claire-type	Vrn-A1w	Vrn-B1a	Vrn-D1(S)	Ppd-B1a	TaGS-D1a	Westonia-type	low TGW	TaSdr-B1b	TaCwi-A1a	Vp1-B1a	TaCKX-D1a	H1g	NAM-A1a	RioBlanceo type	Hap-4A-C	Hap-5D-C	TaTGW6-A1a	NaN	vrn-B3 (CS)	Jagger-type	Hap-L	CCG	Hap-T	CTCG	A1a	CGA	TaTGW6-b	3Ba	4Db	Presence	T:A	Cadenza-type	Wild-type	Wild-type	C	Hap-II	Hap-I	A2a	TaGS2-A1b	A
147	PBW-343//DOY1/AE.SQUARROSA(188)	SD109	Rht-B1a	Rht-D1b	1B1R-	Hap-L	Ppd-D1a	Ppd-A1a	Claire-type	Vrn-A1w	Vrn-B1a	Vrn-D1(S)	Ppd-B1a	TaGS-D1a	Kauz-type	low TGW	TaSdr-B1b	TaCwi-A1a	Vp1-B1c	TaCKX-D1a	H1g	NAM-A1a	RioBlanceo type	Hap-4A-C	Hap-5D-C	TaTGW6-A1a	Hap-A	vrn-B3 (CS)	Jagger-type	Hap-L	CCG	Hap-T	CTCG	A1a	CGA	TaTGW6-b	3Ba	4Da	Presence	NaN	Cadenza-type	Wild-type	Wild-type	C	Hap-I	Hap-I	A2a	TaGS2-A1a	A
148	OPATA//CETA/AE.SQUARROSA(895)	SD110	Rht-B1b	Rht-D1a	1B1R-	Hap-L	Ppd-D1a	Ppd-A1b	Claire-type	Vrn-A1w(Jagger)	Vrn-B1a	Vrn-D1(S)	Ppd-B1a	TaGD-D1b	Kauz-type	low TGW	TaSdr-B1a	TaCwi-A1a	Vp1-B1c	TaCKX-D1a	H1g	NAM-A1c	NW97S186 type	Hap-4A-T	Hap-5D-C	TaTGW6-A1a	Hap-A	vrn-B3 (CS)	Jagger-type	Hap-L	TCG	Hap-T	TTCC	A1a	CGA	TaTGW6-b	3Ba	4Db	Presence	T	Cadenza-type	Wild-type	Wild-type	C	Hap-II	Hap-I	A2a	TaGS2-A1a	A
149	OPATA//INQALAB 91/AC8528	SD111	Rht-B1a	Rht-D1a	1B1R-	Hap-L	Ppd-D1a	Ppd-A1a	Claire-type	Vrn-A1w(Jagger)	Vrn-B1a	Vrn-D1(S)	Ppd-B1a(Sonoro)	TaGS-D1a	Kauz-type	low TGW	TaSdr-B1a	TaCwi-A1a	Vp1-B1c	TaCKX-D1a	H1g	NAM-A1c	NW97S186 type	Hap-4A-T	Hap-5D-C	TaTGW6-A1a	Hap-A	vrn-B3 (CS)	Jagger-type	Hap-L	CCG	Hap-T	CTCG	A1a	CGA	TaTGW6-b	3Bb	4Db	Presence	A	Cadenza-type	Wild-type	Wild-type	A	Hap-I	Hap-I	A2a	TaGS2-A1b	A
150	OPATA//INQALAB 91/AC8528	SD112	Rht-B1b	Rht-D1a	1B1R-	Hap-L	Ppd-D1a	Ppd-A1b	Hereward-type	Vrn-A1w(2147)	Vrn-B1a	Vrn-D1(S)	Ppd-B1a(Sonoro)	TaGD-D1b	Kauz-type	low TGW	TaSdr-B1a	TaCwi-A1a	Vp1-B1c	TaCKX-D1a	H1g	NAM-A1c	RioBlanceo type	Hap-4A-T	Hap-5D-C	TaTGW6-A1a	Hap-G	vrn-B3 (CS)	Jagger-type	Hap-L	CCG	Hap-T	CTCG	A1a	CGA	TaTGW6-b	3Ba	4Db	Presence	A	Cadenza-type	Wild-type	Wild-type	C	Hap-II	Hap-I	A2a	TaGS2-A1b	A
152	OPATA//GAN/AE.SQUARROSA(408)	SD113	Rht-B1a	Rht-D1b	1B1R-	Hap-L	Ppd-D1a	Ppd-A1b	Claire-type	Vrn-A1w(2147)	Vrn-B1a	Vrn-D1(S)	Ppd-B1a(Sonoro)	TaGS-D1a	Kauz-type	low TGW	TaSdr-B1a:TaSdr-B1b	TaCwi-A1b	Vp1-B1c	TaCKX-D1a	H1g	NAM-A1c	RioBlanceo type	Hap-4A-C	Hap-5D-C	TaTGW6-A1a	Hap-A	vrn-B3 (CS)	Jagger-type	Hap-L	CCG	Hap-T	CTCG	A1a	CGA	TaTGW6-b	NaN	4Db	Presence	T:A	Cadenza-type	Wild-type	Wild-type	A	Hap-II	Hap-I	A2a	TaGS2-A1b:TaGS2-A1a	G:A
153	OPATA//DOY1/AE.SQUARROSA(458)	SD114	Rht-B1a	Rht-D1a	1B1R-	Hap-L	Ppd-D1a	Ppd-A1b	Claire-type	Vrn-A1w(Jagger)	Vrn-B1a	vrn-D1	Ppd-B1a(Sonoro)	TaGD-D1b	Kauz-type	low TGW	TaSdr-B1a	TaCwi-A1b	Vp1-B1c	TaCKX-D1a	H1g	NAM-A1c	RioBlanceo type	Hap-4A-C	Hap-5D-C	TaTGW6-A1a	Hap-A	vrn-B3 (CS)	Jagger-type	Hap-L	CCG	Hap-T	CTCG	A1a	CGA	TaTGW6-b	3Ba	4Db	Presence	A	Cadenza-type	Wild-type	Wild-type	A	Hap-II	Hap-I	A2a	TaGS2-A1b	G:A
154	OPATA//DVERD_2/AE.SQUARROSA(333)	SD115	Rht-B1b	Rht-D1a	1B1R-	Hap-L	Ppd-D1a	Ppd-A1a	Claire-type	Vrn-A1w(Jagger)	Vrn-B1a	Vrn-D1(S)	Ppd-B1a(Chayenne-type)	TaGS-D1a	Kauz-type	low TGW	TaSdr-B1b	TaCwi-A1a	Vp1-B1c	TaCKX-D1a	H1g	NAM-A1c	RioBlanceo type	Hap-4A-T	Hap-5D-C	TaTGW6-A1a	Hap-A	vrn-B3 (CS)	Jagger-type	Hap-L	TCG	Hap-T	CTCG	A1a	CGA	TaTGW6-b	3Ba	4Db	Presence	A	Cadenza-type	Wild-type	Wild-type	C	Hap-I	Hap-II	A2a	TaGS2-A1a	NaN
155	OPATA//DVERD_2/AE.SQUARROSA(333)	SD116	Rht-B1b	Rht-D1a	1B1R-	Hap-L	Ppd-D1a	Ppd-A1a	Claire-type	Vrn-A1w(Jagger)	Vrn-B1a	Vrn-D1(S)	Ppd-B1a(Chayenne-type)	TaGS-D1a	Westonia-type	low TGW	TaSdr-B1b	TaCwi-A1a	Vp1-B1c	TaCKX-D1a	H1g	NAM-A1c	RioBlanceo type	Hap-4A-T	Hap-5D-C	TaTGW6-A1a	Hap-G	vrn-B3 (CS)	Jagger-type	Hap-L	TCG	Hap-T	CTCG	A1a	CGA	TaTGW6-b	3Ba	4Db	Presence	A	Cadenza-type	Wild-type	Wild-type	C	Hap-I	Hap-II	A2a	TaGS2-A1b	NaN
157	OPATA//DVERD_2/AE.SQUARROSA(333)	SD117	Rht-B1b	Rht-D1a	1B1R-	Hap-L	Ppd-D1a	Ppd-A1a	Claire-type	Vrn-A1w(Jagger)	Vrn-B1a	Vrn-D1(S)	Ppd-B1a	TaGD-D1b	Kauz-type	low TGW	TaSdr-B1a	TaCwi-A1a	Vp1-B1c	TaCKX-D1a	H1g	NAM-A1a	RioBlanceo type	Hap-4A-T	Hap-5D-C	TaTGW6-A1a	Hap-A	vrn-B3 (CS)	Jagger-type	Hap-L	TCG	Hap-T	CTCG	A1a	CGA	TaTGW6-b	3Ba	4Db	Presence	T	Cadenza-type	Wild-type	Wild-type	C	Hap-I	Hap-II	A2a	TaGS2-A1a	A
158	OPATA//DVERD_2/AE.SQUARROSA(333)	SD118	Rht-B1b	Rht-D1a	1B1R-	Hap-L	Ppd-D1a	Ppd-A1a	Claire-type	Vrn-A1w(Jagger)	Vrn-B1a	Vrn-D1(S)	Ppd-B1a	TaGD-D1b	Kauz-type	low TGW	TaSdr-B1a	TaCwi-A1a	Vp1-B1c	TaCKX-D1a	H1g	NAM-A1a	RioBlanceo type	Hap-4A-T	Hap-5D-C	TaTGW6-A1a	Hap-G	vrn-B3 (CS)	Jagger-type	Hap-L	TCG	Hap-T	CTCG	A1a	CGA	TaTGW6-b	3Ba	4Db	Presence	T	Cadenza-type	Wild-type	Wild-type	C	Hap-I	Hap-II	A2a	TaGS2-A1a	A
159	OPATA/6/68.111/RGB-U//WARD/3/FGO/4/RABI/5/AE.SQUARROSA(629)	SD119	Rht-B1b	Rht-D1a	1B1R-	Hap-L	Ppd-D1a	Ppd-A1a	Hereward-type	Vrn-A1w(2147)	Vrn-B1a	Vrn-D1(S)	Ppd-B1a(Chayenne-type)	TaGS-D1a	Westonia-type	low TGW	TaSdr-B1b	TaCwi-A1a	Vp1-B1c	TaCKX-D1a	H1g	NAM-A1a	RioBlanceo type	Hap-4A-C	Hap-5D-C	TaTGW6-A1a	Hap-G	vrn-B3 (CS)	Jagger-type	Hap-L	CCG	Hap-T	CTCG	A1b	CGC	TaTGW6-b	3Bb	4Db	Presence	A	Cadenza-type	Wild-type	Wild-type	C	Hap-I	Hap-I	A2a	TaGS2-A1b	A
160	OPATA/6/x 68.111/RGB-U//WARD/3/FGO/4/RABI/5/AE.SQUARROSA(629)	SD120	Rht-B1b	Rht-D1a	1B1R-	Hap-L	Ppd-D1a	Ppd-A1a	Hereward-type	Vrn-A1w(2147)	Vrn-B1a	Vrn-D1(S)	Ppd-B1a(Chayenne-type)	TaGS-D1a	Kauz-type	low TGW	TaSdr-B1b	TaCwi-A1a	Vp1-B1c	TaCKX-D1a	H1g	NAM-A1a	RioBlanceo type	Hap-4A-C	Hap-5D-C	TaTGW6-A1a	Hap-G	vrn-B3 (CS)	Jagger-type	Hap-L	CCG	Hap-T	CTCG	A1b	CGC	TaTGW6-b	3Ba	4Db	Presence	A	Cadenza-type	Wild-type	Wild-type	NaN	Hap-I	Hap-I	A2a	TaGS2-A1b	A
161	OPATA//ALTAR 84/AE.SQUARROSA(J BANGOR)	SD121	Rht-B1a	Rht-D1a	1B1R-	Hap-L	Ppd-D1a	Ppd-A1a	Claire-type	Vrn-A1w(Jagger)	Vrn-B1a	Vrn-D1(S)	Ppd-B1a	TaGS-D1a	Westonia-type	low TGW	TaSdr-B1b	TaCwi-A1b	Vp1-B1c	TaCKX-D1a	H1g	NAM-A1a	RioBlanceo type	Hap-4A-C	Hap-5D-C	TaTGW6-A1a	Hap-A	vrn-B3 (CS)	Jagger-type	Hap-L	CCG	Hap-T	CTCG	A1b	CGC	TaTGW6-b	3Bb	4Db	Presence	A	Cadenza-type	Wild-type	Ria-type	C	Hap-II	Hap-I	A2a	TaGS2-A1b	A
162	OPATA//ALTAR 84/AE.SQUARROSA(J BANGOR)	SD122	Rht-B1a	Rht-D1a	1B1R-	Hap-L	Ppd-D1a	Ppd-A1a	Claire-type	Vrn-A1w(Jagger)	Vrn-B1a	Vrn-D1(S)	Ppd-B1a	TaGS-D1a	Westonia-type	low TGW	TaSdr-B1b	TaCwi-A1b	Vp1-B1c	TaCKX-D1a	H1g	NAM-A1a	RioBlanceo type	Hap-4A-C	Hap-5D-C	TaTGW6-A1a	Hap-A	vrn-B3 (CS)	Jagger-type	Hap-L	CCG	Hap-T	CTCG	A1b	CGC	TaTGW6-b	3Bb	4Db	Presence	A	Cadenza-type	Wild-type	Ria-type	C	Hap-II	Hap-I	A2a	TaGS2-A1b	A
163	OPATA//ALTAR 84/AE.SQUARROSA(J BANGOR)	SD123	Rht-B1b	Rht-D1a	1B1R+	Hap-L	Ppd-D1a	Ppd-A1a	Hereward-type	Vrn-A1w(2147)	Vrn-B1a	Vrn-D1(S)	Ppd-B1a(Sonoro)	TaGS-D1a	Kauz-type	low TGW	TaSdr-B1b	TaCwi-A1a	Vp1-B1c	TaCKX-D1a	H1g	NAM-A1a	RioBlanceo type	Hap-4A-C	Hap-5D-C	TaTGW6-A1a	Hap-A	vrn-B3 (CS)	Jagger-type	Hap-L	CCG	Hap-T	CTCG	A1a	CGC	TaTGW6-b	NaN	4Db	Presence	T	Cadenza-type	Wild-type	Wild-type	C	Hap-II	Hap-I	A2a	TaGS2-A1b	A
164	OPATA//ALTAR 84/AE.SQUARROSA(J BANGOR)	SD124	Rht-B1b	Rht-D1a	NaN	Hap-L	Ppd-D1a	Ppd-A1a	Hereward-type	Vrn-A1w(2147)	Vrn-B1b	Vrn-D1(S)	Ppd-B1a(Chayenne-type)	TaGS-D1a	Westonia-type	low TGW	TaSdr-B1b	TaCwi-A1a	Vp1-B1a	NaN	H1g	NAM-A1c	RioBlanceo type	Hap-4A-C	Hap-5D-C	TaTGW6-A1a	Hap-G	vrn-B3 (CS)	Jagger-type	Hap-L	CCG	Hap-T	CTCG	A1a	CGC	TaTGW6-b	3Bb	NaN	Presence	A	Cadenza-type	Wild-type	Wild-type	NaN	Hap-II	Hap-I	A2a	TaGS2-A1b	A
165	OPATA//ALTAR 84/AE.SQUARROSA(J BANGOR)	SD125	Rht-B1b	Rht-D1a	1B1R-	Hap-L	Ppd-D1a	Ppd-A1a	Claire-type	Vrn-A1s	Vrn-B1b	Vrn-D1(S)	Ppd-B1a	TaGS-D1a	Kauz-type	low TGW	TaSdr-B1b	TaCwi-A1a	Vp1-B1c	TaCKX-D1a	H1g	NAM-A1a	RioBlanceo type	Hap-4A-C	Hap-5D-C	TaTGW6-A1a	Hap-G	vrn-B3 (CS)	Jagger-type	Hap-L	CCG	Hap-T	CTCG	A1a	CGC	TaTGW6-b	3Bb	4Da	Presence	A	Cadenza-type	Wild-type	Wild-type	A	Hap-I	Hap-I	A2a	TaGS2-A1b	A
166	OPATA//CETA/AE.SQUARROSA(1027)	SD126	Rht-B1b	Rht-D1a	1B1R-	Hap-L	Ppd-D1a	Ppd-A1a	Claire-type	Vrn-A1a	Vrn-B1a	Vrn-D1(S)	Ppd-B1a	TaGS-D1a	Westonia-type	low TGW	TaSdr-B1a	TaCwi-A1a	Vp1-B1a	TaCKX-D1a	H1g	NAM-A1c	RioBlanceo type	Hap-4A-T	Hap-5D-C	TaTGW6-A1a	Hap-A	vrn-B3 (CS)	Jagger-type	Hap-L	CCG	Hap-T	CTCG	A1a	CGA	TaTGW6-b	3Ba	4Da	Presence	A	Cadenza-type	Wild-type	Wild-type	C	Hap-II	Hap-I	A2a	TaGS2-A1b	A
167	OPATA//ALTAR 84/AE.SQUARROSA(205)	SD127	Rht-B1b	Rht-D1a	1B1R+	Hap-L	Ppd-D1a	Ppd-A1a	NaN	Vrn-A1w(2147)	Vrn-B1a	Vrn-D1(S)	Ppd-B1a(Sonoro)	TaGS-D1a	Kauz-type	low TGW	TaSdr-B1b	TaCwi-A1a	Vp1-B1a	TaCKX-D1a	H1g	NAM-A1a	RioBlanceo type	Hap-4A-C	Hap-5D-C	TaTGW6-A1a	Hap-A	vrn-B3 (CS)	Jagger-type	Hap-L	CCG	Hap-T	CTCG	A1a	CGC	TaTGW6-b	NaN	4Db	Presence	T	Cadenza-type	Wild-type	Wild-type	C	Hap-II	Hap-I	A2a	TaGS2-A1b	A
168	OPATA//INQALAB 91/TSAPKI	SD128	Rht-B1b	Rht-D1a	1B1R+	Hap-L	Ppd-D1a	Ppd-A1a	NaN	Vrn-A1w(2147)	Vrn-B1a	Vrn-D1(S)	Ppd-B1a(Sonoro)	TaGS-D1a	Kauz-type	low TGW	TaSdr-B1b	TaCwi-A1a	Vp1-B1a	TaCKX-D1a	H1g	NAM-A1a	RioBlanceo type	Hap-4A-T	Hap-5D-C	TaTGW6-A1a	NaN	vrn-B3 (CS)	Jagger-type	Hap-L	CCG	Hap-T	CTCG	A1a	CGC	TaTGW6-b	3Ba	4Da	Presence	A	Cadenza-type	Wild-type	Wild-type	A	Hap-I	Hap-I	A2a	TaGS2-A1b	A
169	OPATA//DOY 1/AE.SQUARROSA(1026)	SD129	Rht-B1b	Rht-D1a	1B1R-	Hap-L	Ppd-D1a	Ppd-A1b	Claire-type	Vrn-A1w(Jagger)	Vrn-B1a	Vrn-D1(S)	Ppd-B1a	TaGD-D1b	Kauz-type	low TGW	TaSdr-B1a	TaCwi-A1a	Vp1-B1a	TaCKX-D1a	H1g	NAM-A1c	NW97S186 type	Hap-4A-T	Hap-5D-C	TaTGW6-A1a	Hap-A	vrn-B3 (CS)	Jagger-type	Hap-L	CCG	Hap-T	TTCC	A1a	CGA	TaTGW6-b	3Ba	4Db	Presence	T	Cadenza-type	Wild-type	Wild-type	C	Hap-II	Hap-I	A2a	TaGS2-A1a	A
170	MAYOOR//TK SN1081/AE.SQUARROSA(222)/3/PASTOR/4/MH-97	SD130	Rht-B1a	Rht-D1a	1B1R+	Hap-L	Ppd-D1a	Ppd-A1a	NaN	Vrn-A1w	Vrn-B1a	Vrn-D1(S)	Ppd-B1a	TaGS-D1a	Kauz-type	low TGW	TaSdr-B1b	TaCwi-A1a	Vp1-B1a	NaN	NaN	NAM-A1a	NaN	NaN	Hap-5D-C	TaTGW6-A1a	Hap-G	vrn-B3 (CS)	Jagger-type	Hap-L	CCG	Hap-T	CTCG	A1a	CGA	TaTGW6-b	NaN	4Da	Presence	NaN	Cadenza-type	Wild-type	Wild-type	A	NaN	Hap-I	A2a	TaGS2-A1b	A
171	PAS/4/MAYOOR//TK SN1081/AE.SQUARROSA)(222)/3/FCT	SD131	Rht-B1a	Rht-D1a	1B1R-	Hap-L	Ppd-D1a	Ppd-A1a	Claire-type	Vrn-A1w	Vrn-B1a	Vrn-D1(S)	Ppd-B1a	TaGS-D1a	Kauz-type	low TGW	TaSdr-B1b	TaCwi-A1a	Vp1-B1a	TaCKX-D1a	H1g	NAM-A1a	RioBlanceo type	Hap-4A-C	Hap-5D-C	TaTGW6-A1a	Hap-G	vrn-B3 (CS)	Jagger-type	Hap-L	CCG	Hap-T	CTCG	A1a	CGA	TaTGW6-b	3Ba	4Da	Presence	A	Cadenza-type	Wild-type	Wild-type	C	Hap-II	Hap-I	A2a	TaGS2-A1b	A
172	PAS/4/MAYOOR//TK SN1081/AE.SQUARROSA)(222)/3/FCT	SD132	Rht-B1a	Rht-D1a	1B1R-	Hap-L	Ppd-D1a	Ppd-A1a	Claire-type	Vrn-A1w(Jagger)	Vrn-B1a	Vrn-D1(S)	Ppd-B1a	TaGS-D1a	Westonia-type	low TGW	TaSdr-B1b	TaCwi-A1a	Vp1-B1c	TaCKX-D1a	H1g	NAM-A1c	RioBlanceo type	Hap-4A-C	Hap-5D-C	TaTGW6-A1a	Hap-A	vrn-B3 (CS)	Jagger-type	Hap-L	CCG	Hap-T	CTCG	A1a	CGC	TaTGW6-b	3Ba	4Db	Presence	A	Cadenza-type	Wild-type	Wild-type	A	Hap-I	Hap-I	A2a	TaGS2-A1a	A
173	MAYOOR//TK SN1081/AE.SQUARROSA)(222)/3/FCT/6/ YAV_3/SCO//JO69/CRA/3/YAV/79/4/AE.SQUARROSA(498)/5/OPATA	SD133	Rht-B1a	Rht-D1a	NaN	Hap-L	Ppd-D1a	Ppd-A1a	NaN	Vrn-A1w(Jagger)	Vrn-B1a	Vrn-D1(S)	Ppd-B1a	TaGS-D1a	Westonia-type	low TGW	TaSdr-B1b	TaCwi-A1a	Vp1-B1a	TaCKX-D1a	H1c	NAM-A1c	RioBlanceo type	Hap-4A-C	Hap-5D-C	TaTGW6-A1a	Hap-G	vrn-B3 (CS)	Jagger-type	Hap-L	CCG	Hap-T	CTCC	A1a	CGC	TaTGW6-b	3Bb	4Da	Presence	A	Cadenza-type	Wild-type	Wild-type	C	Hap-II	Hap-I	A2a	TaGS2-A1b	A
174	MAYOOR//TK SN1081/AE.SQUARROSA(222)/3/FCT /6/YAV_3/SCO//JO69/CRA/3/YAV/79/4/AE.SQUARROSA(498)/5/OPATA	SD134	Rht-B1a	Rht-D1a	1B1R-	Hap-L	Ppd-D1a	Ppd-A1b	Hereward-type	Vrn-A1w(2147)	Vrn-B1a	Vrn-D1(S)	Ppd-B1a	TaGD-D1b	Westonia-type	low TGW	TaSdr-B1b	TaCwi-A1a	Vp1-B1c	TaCKX-D1a	H1g	NAM-A1a	RioBlanceo type	Hap-4A-C	Hap-5D-C	TaTGW6-A1a	Hap-G	vrn-B3 (CS)	Jagger-type	Hap-L	CCG	Hap-T	CTCG	A1a	CGC	TaTGW6-b	3Ba	4Da	Presence	NaN	Cadenza-type	Wild-type	Wild-type	C	Hap-II	Hap-I	A2a	TaGS2-A1b	A
175	KAUZ/4/MAYOOR//TK SN1081/AE.SQUARROSA(222)/3/CBRD	SD135	Rht-B1a	Rht-D1b	1B1R-	Hap-L	Ppd-D1a	Ppd-A1a	Claire-type	Vrn-A1s	Vrn-B1a	vrn-D1	Ppd-B1a	TaGS-D1a	Westonia-type	low TGW	TaSdr-B1b	TaCwi-A1a	Vp1-B1c	TaCKX-D1a	H1g	NAM-A1c	RioBlanceo type	Hap-4A-C	Hap-5D-C	TaTGW6-A1a	Hap-G	vrn-B3 (CS)	Jagger-type	Hap-L	CCG	Hap-T	CTCG	A1a	CGA	TaTGW6-b	3Ba	NaN	Presence	T:A	Cadenza-type	Wild-type	Wild-type	NaN	Hap-I	Hap-I	A2a	TaGS2-A1b	A
176	KAUZ/4/MAYOOR//TK SN1081/AE.SQUARROSA (222)/3/CBRD	SD136	Rht-B1b	Rht-D1a	1B1R-	Hap-L	Ppd-D1a	Ppd-A1a	Hereward-type	Vrn-A1w(2147)	Vrn-B1a	Vrn-D1(S)	Ppd-B1a	TaGS-D1a	Kauz-type	low TGW	TaSdr-B1b	TaCwi-A1b	Vp1-B1c	TaCKX-D1a	H1g	NAM-A1c	RioBlanceo type	Hap-4A-C	Hap-5D-C	TaTGW6-A1a	Hap-A	vrn-B3 (CS)	Jagger-type	Hap-L	CCG	Hap-C	CTCG	A1a	CGA	TaTGW6-b	3Ba	4Da	Presence	T	Cadenza-type	Wild-type	Wild-type	NaN	Hap-II	Hap-I	A2a	TaGS2-A1b	G
177	MAYOOR//TK SN1081/AE.SQUARROSA(222)/3/PASTOR/4/SARSABZ	SD137	Rht-B1a	Rht-D1a	NaN	Hap-L	Ppd-D1a	Ppd-A1a	NaN	Vrn-A1w(Jagger)	Vrn-B1a	vrn-D1	Ppd-B1a	NaN	Westonia-type	low TGW	NaN	TaCwi-A1a	Vp1-B1a	TaCKX-D1a	H1g:H1c	NAM-A1c	NaN	NaN	Hap-5D-C	NaN	Hap-G	NaN	Jagger-type	NaN	CCG	NaN	NaN	A1a	CGA	TaTGW6-b	3Ba	NaN	Presence	T	NaN	Wild-type	Wild-type	NaN	Hap-II	Hap-I	A2a	NaN	NaN
178	BKH-93/4/MAYOOR//TK SN1081/AE.SQUARROSA)(222)/3/FCT	SD138	Rht-B1a	Rht-D1a	1B1R+	Hap-L	Ppd-D1a	Ppd-A1b	Claire-type	Vrn-A1w(Jagger)	Vrn-B1a	Vrn-D1(S)	Ppd-B1a(Sonoro)	TaGS-D1a	Westonia-type	low TGW	TaSdr-B1b	TaCwi-A1b	Vp1-B1c	TaCKX-D1a	H1g	NAM-A1a	RioBlanceo type	Hap-4A-C:Hap-4A-T	Hap-5D-C	TaTGW6-A1a	Hap-G	vrn-B3 (CS)	Jagger-type	Hap-L	CCG	Hap-T	CTCG	A1a	CGC	TaTGW6-b	3Bb	4Da	Presence	A	Cadenza-type	Wild-type	Wild-type	C	Hap-I	Hap-I	A2a	TaGS2-A1b	G:A
179	PASTOR/4/MAYOOR//TK SN1081/AE.SQUARROSA(222)/3/CBRD	SD139	Rht-B1a	Rht-D1a	1B1R-	Hap-L	Ppd-D1a	Ppd-A1b	Claire-type	Vrn-A1w(Jagger)	Vrn-B1a	Vrn-D1(S)	Ppd-B1a	TaGS-D1a	Kauz-type	low TGW	TaSdr-B1b	TaCwi-A1a	Vp1-B1a	TaCKX-D1a	H1g	NAM-A1c	NW97S186 type	Hap-4A-T	Hap-5D-C	TaTGW6-A1a	Hap-G	vrn-B3 (CS)	Jagger-type	Hap-L	CCG	Hap-T	CTCG	A1b	CGC	TaTGW6-b	3Ba	4Da	Presence	T	Cadenza-type	Wild-type	Wild-type	C	Hap-I	Hap-I	A2a	TaGS2-A1a	A
180	PASTOR/4/MAYOOR//TK SN1081/AE.SQUARROSA(222)/3/CBRD	SD140	Rht-B1a	Rht-D1a	1B1R-	Hap-L	Ppd-D1a	Ppd-A1b	Claire-type	Vrn-A1w(Jagger)	Vrn-B1a	Vrn-D1(S)	Ppd-B1a(Sonoro)	TaGS-D1a	Westonia-type	low TGW	TaSdr-B1b	TaCwi-A1a	Vp1-B1c	TaCKX-D1a	H1g	NAM-A1c	RioBlanceo type	Hap-4A-T	Hap-5D-C	TaTGW6-A1a	Hap-G	vrn-B3 (CS)	Jagger-type	Hap-L	CCG	Hap-T	CTCG	A1a	CGC	TaTGW6-b	3Ba	4Db	Presence	A	Cadenza-type	Savanah-type	Wild-type	C	Hap-II	Hap-I	A2a	TaGS2-A1a	A
181	PASTOR/4/MAYOOR//TK SN1081/AE.SQUARROSA(222)/3/CBRD	SD141	Rht-B1a	Rht-D1a	1B1R-	Hap-L	Ppd-D1a	Ppd-A1b	Claire-type	Vrn-A1w(Jagger)	Vrn-B1a	Vrn-D1(S)	Ppd-B1a(Sonoro)	TaGD-D1b	Westonia-type	low TGW	TaSdr-B1b	TaCwi-A1a	Vp1-B1c	TaCKX-D1a	H1g	NAM-A1c	NW97S186 type	Hap-4A-C	Hap-5D-C	TaTGW6-A1a	Hap-G	Vrn-B3 (Hope)	Jagger-type	Hap-L	CCG	Hap-T	CTCG	A1a	CGC	TaTGW6-b	3Ba	4Db	Presence	A	Cadenza-type	Wild-type	Wild-type	C	Hap-II	Hap-I	A2a	TaGS2-A1a	A
182	BKH-93/4/MAYOOR//TK SN1081/AE.SQUARROSA)(222)/3/FCT	SD142	Rht-B1b	Rht-D1a	1B1R+	Hap-L	Ppd-D1a	Ppd-A1a	NaN	Vrn-A1w(2147)	Vrn-B1a	Vrn-D1(S)	Ppd-B1a(Sonoro)	TaGS-D1a	Kauz-type	low TGW	TaSdr-B1b	TaCwi-A1b	Vp1-B1a	TaCKX-D1a	H1g	NAM-A1c	RioBlanceo type	Hap-4A-C	Hap-5D-C	TaTGW6-A1a	Hap-A	vrn-B3 (CS)	Jagger-type	Hap-L	CCG	Hap-C	CTCG	A1a	CGA	TaTGW6-b	3Ba	4Da	Presence	T	Cadenza-type	Wild-type	Wild-type	A	Hap-II	Hap-I	A2a	TaGS2-A1b	G
183	BAV/4/MAYOOR//TK SN1081/AE.SQUARROSA(222)/3/CBRD	SD143	missing	Rht-D1a	1B1R+	Hap-L	Ppd-D1a	Ppd-A1a	NaN	Vrn-A1w	Vrn-B1a	Vrn-D1(S)	Ppd-B1a	NaN	Westonia-type	low TGW	TaSdr-B1b	TaCwi-A1a	Vp1-B1a	NaN	H1c	NAM-A1c	NaN	NaN	Hap-5D-C	TaTGW6-A1a	Hap-G	vrn-B3 (CS)	Jagger-type	Hap-L	CCG	NaN	CTCC	A1a	CGC	NaN	3Bb	NaN	Presence	NaN	NaN	Wild-type	Wild-type	C	Hap-II	Hap-I	NaN	TaGS2-A1b	A
184	BKH-94/4/D67.2//P66.270//AE.SQUARROSA(257)/3/OPATA	SD144	Rht-B1b	Rht-D1a	1B1R-	Hap-L	Ppd-D1a	Ppd-A1a	Claire-type	Vrn-A1s	Vrn-B1b	vrn-D1	Ppd-B1a	TaGD-D1b	Kauz-type	low TGW	TaSdr-B1b	TaCwi-A1b	Vp1-B1c	TaCKX-D1a	H1g	NAM-A1a	RioBlanceo type	Hap-4A-C	Hap-5D-C	TaTGW6-A1a	Hap-G	vrn-B3 (CS)	Jagger-type	Hap-L	CCG	Hap-T	CTCG	A1b	CGA	TaTGW6-b	3Bb	4Db	Presence	T	Cadenza-type	Wild-type	Wild-type	C	Hap-II	Hap-I	A2a	TaGS2-A1b	A
185	BKH-94/4/D67.2//P66.270//AE.SQUARROSA(257)/3/OPATA	SD145	Rht-B1b	Rht-D1a	1B1R-	Hap-L	Ppd-D1a	Ppd-A1a	Claire-type	Vrn-A1s	Vrn-B1a	Vrn-D1(S)	Ppd-B1a	TaGS-D1a	Kauz-type	low TGW	TaSdr-B1b	TaCwi-A1a	Vp1-B1a	TaCKX-D1a	H1g	NAM-A1a	RioBlanceo type	Hap-4A-T	Hap-5D-C	TaTGW6-A1a	Hap-G	vrn-B3 (CS)	Jagger-type	Hap-L	CCG	Hap-T	CTCG	A1a	CGA	TaTGW6-b	3Bb	4Db	Presence	T	Cadenza-type	Wild-type	Wild-type	A	Hap-I	Hap-I	A2a	TaGS2-A1a	A
186	CROC-1/AE.SQUARROSA(205)//BORL95/3/ALTAR84	SD146	Rht-B1a	Rht-D1a	1B1R+	Hap-L	Ppd-D1a	Ppd-A1a	NaN	Vrn-A1w(2147)	Vrn-B1a	Vrn-D1(S)	Ppd-B1a	TaGS-D1a	Westonia-type	low TGW	TaSdr-B1b	TaCwi-A1a	Vp1-B1a	NaN	H1g	NAM-A1a	RioBlanceo type	Hap-4A-C	Hap-5D-C	TaTGW6-A1a	Hap-A	vrn-B3 (CS)	Jagger-type	Hap-L	CCG	Hap-T	CTCG	A1a	CGA	TaTGW6-b	3Ba	4Db	Presence	NaN	Cadenza-type	Wild-type	Wild-type	C	Hap-II	Hap-I	A2a	TaGS2-A1b	A
187	KAMBARA/INQALAB	SD147	Rht-B1a	Rht-D1a	1B1R-	Hap-L	Ppd-D1a	Ppd-A1b	Claire-type	Vrn-A1w(Jagger)	Vrn-B1a	Vrn-D1(S)	Ppd-B1a(Sonoro)	TaGS-D1a	Westonia-type	low TGW	TaSdr-B1b	TaCwi-A1a	Vp1-B1a	TaCKX-D1a	H1c	NAM-A1c	RioBlanceo type	Hap-4A-C	Hap-5D-C	TaTGW6-A1a	Hap-A	vrn-B3 (CS)	Jagger-type	Hap-L	CCG	Hap-T	CTCC	A1a	CGC	TaTGW6-b	3Ba	4Da	Presence	A	Cadenza-type	Wild-type	Wild-type	C	Hap-II	Hap-I	A2a	TaGS2-A1b	A
188	INQALAB/7/68.111/RGB-U//WARD/3/FGO/4/RABI/5/AE.SQUARROSA (878)/6/CETA	SD148	Rht-B1b	Rht-D1a	1B1R-	Hap-L	Ppd-D1a	Ppd-A1a	NaN	Vrn-A1w(2147)	Vrn-B1a	Vrn-D1(S)	Ppd-B1a	TaGS-D1a	Westonia-type	low TGW	TaSdr-B1b	TaCwi-A1a	Vp1-B1a	TaCKX-D1a	H1g	NAM-A1c	RioBlanceo type	Hap-4A-T	Hap-5D-C	TaTGW6-A1a	NaN	vrn-B3 (CS)	Jagger-type	Hap-L	CCG	Hap-T	CTCG	A1a	CGC	TaTGW6-b	3Bb	4Db	Presence	A	Cadenza-type	Wild-type	Wild-type	A	Hap-I	Hap-I	A2a	TaGS2-A1b:TaGS2-A1a	A
189	INQILAB 91/RABI//INQALAB	SD149	Rht-B1b	Rht-D1a	NaN	Hap-L	Ppd-D1a	Ppd-A1b	NaN	Vrn-A1w(Jagger)	Vrn-B1a	Vrn-D1(S)	Ppd-B1a(Sonoro)	TaGS-D1a	Westonia-type	low TGW	TaSdr-B1b	TaCwi-A1a	Vp1-B1a	TaCKX-D1a	H1g	NAM-A1c	RioBlanceo type	Hap-4A-T	Hap-5D-C	TaTGW6-A1a	Hap-A	vrn-B3 (CS)	Jagger-type	Hap-L	CCG	Hap-T	CTCC	A1a	CGC	TaTGW6-b	3Bb	NaN	Presence	A	Cadenza-type	Wild-type	Wild-type	C	Hap-I	Hap-I	A2a	TaGS2-A1b	A
190	INQALAB/7/68.111/RGB-U//WARD/3/FGO/4/RABI/5/AE.SQUARROSA (878)/6/CETA/	SD150	Rht-B1b	Rht-D1a	1B1R-	Hap-L	Ppd-D1a	Ppd-A1b	Claire-type	Vrn-A1w(Jagger)	Vrn-B1a	Vrn-D1(S)	Ppd-B1a	TaGS-D1a	Westonia-type	low TGW	TaSdr-B1b	TaCwi-A1a	Vp1-B1c	TaCKX-D1a	H1g	NAM-A1a	RioBlanceo type	Hap-4A-T	Hap-5D-C	TaTGW6-A1a	Hap-G	vrn-B3 (CS)	Jagger-type	Hap-L	TCG	Hap-T	CTCG	A1a	CGC	TaTGW6-b	3Bb	4Db	Presence	A	Cadenza-type	Wild-type	Wild-type	A	Hap-I	Hap-I	A2a	TaGS2-A1a	A
191	CHAPIO/INQALAB 91/4/PICUS/3/KAUZ*2/BOW//KAUZ)	SD151	Rht-B1b	Rht-D1a	1B1R-	Hap-L	Ppd-D1a	Ppd-A1b	Claire-type	Vrn-A1w(Jagger)	Vrn-B1a	Vrn-D1(S)	Ppd-B1a	TaGS-D1a	Kauz-type	low TGW	TaSdr-B1b	TaCwi-A1a	Vp1-B1a	TaCKX-D1a	H1g	NAM-A1a	RioBlanceo type	Hap-4A-T	Hap-5D-C	TaTGW6-A1a	Hap-A	vrn-B3 (CS)	Jagger-type	Hap-L	TCG	Hap-T	CTCG	A1a	CGC	TaTGW6-b	3Bb	4Db	Presence	A	Cadenza-type	Wild-type	Wild-type	C	Hap-I	Hap-I	A2a	TaGS2-A1a	A
192	CHAPIO/INQALAB 91/4/PICUS/3/KAUZ*2/BOW//KAUZ)	SD152	Rht-B1b	Rht-D1a	1B1R-	Hap-L	Ppd-D1a	Ppd-A1a	Claire-type	Vrn-A1w(Jagger)	Vrn-B1a	Vrn-D1(S)	Ppd-B1a	TaGS-D1a	Kauz-type	low TGW	TaSdr-B1b	TaCwi-A1a	Vp1-B1a	TaCKX-D1a	H1g	NAM-A1a	RioBlanceo type	Hap-4A-T	Hap-5D-C	TaTGW6-A1a	Hap-G	vrn-B3 (CS)	Jagger-type	Hap-L	TCG	Hap-T	CTCG	A1a	CGC	TaTGW6-b	3Bb	4Db	Presence	A	Cadenza-type	Wild-type	Wild-type	C	Hap-I	Hap-I	A2a	TaGS2-A1a	A
193	CHAPIO/INQALAB 91/4/PICUS/3/KAUZ*2/BOW//KAUZ	SD153	Rht-B1b	Rht-D1a	1B1R-	Hap-L	Ppd-D1a	Ppd-A1b	Claire-type	Vrn-A1w(Jagger)	Vrn-B1a	Vrn-D1(S)	Ppd-B1a(Chayenne-type)	TaGS-D1a	Westonia-type	low TGW	TaSdr-B1b	TaCwi-A1a	Vp1-B1c	TaCKX-D1a	H1g	NAM-A1c	RioBlanceo type	Hap-4A-T	Hap-5D-C	TaTGW6-A1a	Hap-A	vrn-B3 (CS)	Jagger-type	Hap-L	TCG	Hap-T	CTCG	A1a	CGA	TaTGW6-b	3Bb	4Db	Presence	A	Cadenza-type	Wild-type	Wild-type	C	Hap-I	Hap-I	A2a	TaGS2-A1b	A
194	CHAPIO/INQALAB 91/4/PICUS/3/KAUZ*2/BOW//KAUZ	SD154	Rht-B1b	Rht-D1a	1B1R-	Hap-L	Ppd-D1a	Ppd-A1a	Claire-type	Vrn-A1w(Jagger)	Vrn-B1a	Vrn-D1(S)	Ppd-B1a	TaGS-D1a	Westonia-type	low TGW	TaSdr-B1b	TaCwi-A1a	Vp1-B1c	TaCKX-D1a	H1g	NAM-A1a	RioBlanceo type	Hap-4A-C	Hap-5D-C	TaTGW6-A1a	Hap-G	vrn-B3 (CS)	Jagger-type	Hap-L	TCG	Hap-T	CTCG	A1a	CGA	TaTGW6-b	3Bb	NaN	Presence	A	Cadenza-type	Wild-type	Wild-type	C	Hap-I	Hap-I	A2a	TaGS2-A1a	A
195	CHAPIO/INQALAB 91/4/PICUS/3/KAUZ*2/BOW//KAUZ	SD155	missing	missing	NaN	Hap-L	NaN	Ppd-A1a	Claire-type	Vrn-A1w	NaN	vrn-D1	Ppd-B1a	NaN	NaN	NaN	NaN	TaCwi-A1a	Vp1-B1a	NaN	NaN	NAM-A1c	NaN	NaN	NaN	NaN	NaN	NaN	NaN	NaN	TCG	NaN	NaN	NaN	CGA	NaN	NaN	NaN	NaN	NaN	NaN	NaN	Wild-type	NaN	NaN	NaN	NaN	NaN	NaN
196	CHAPIO/INQALAB 91/4/PICUS/3/KAUZ*2/BOW//KAUZ	SD156	Rht-B1b	Rht-D1a	1B1R-	Hap-L	Ppd-D1a	Ppd-A1a	Claire-type	Vrn-A1w(Jagger)	Vrn-B1a	Vrn-D1(S)	Ppd-B1a	TaGS-D1a	Kauz-type	low TGW	TaSdr-B1b	TaCwi-A1a	Vp1-B1c	TaCKX-D1a	H1g	NAM-A1c	RioBlanceo type	Hap-4A-T	Hap-5D-C	TaTGW6-A1a	Hap-G	vrn-B3 (CS)	Jagger-type	Hap-L	TCG	Hap-T	CTCG	A1a	CGA	TaTGW6-b	3Bb	NaN	Presence	A	Cadenza-type	Wild-type	Wild-type	A	Hap-I	Hap-I	A2a	TaGS2-A1b	G
198	CHAPIO/INQALAB 91/4/PICUS/3/KAUZ*2/BOW//KAUZ	SD157	Rht-B1b	Rht-D1a	1B1R+	Hap-L	Ppd-D1a	Ppd-A1a	Claire-type	Vrn-A1w	Vrn-B1a	Vrn-D1(S)	Ppd-B1a	TaGS-D1a	Westonia-type	low TGW	TaSdr-B1b	TaCwi-A1a	Vp1-B1a	NaN	H1g	NAM-A1c	NaN	NaN	Hap-5D-C	TaTGW6-A1a	Hap-G	vrn-B3 (CS)	Jagger-type	Hap-L	TCG	NaN	CTCG	A1a	CGA	NaN	3Bb	4Db	Presence	NaN	NaN	Wild-type	Wild-type	A	Hap-I	Hap-I	NaN	NaN	A
199	CHAPIO/INQALAB 91/4/PICUS/3/KAUZ*2/BOW//KAUZ	SD158	Rht-B1b	Rht-D1a	1B1R+	Hap-L	Ppd-D1a	Ppd-A1a	Claire-type	Vrn-A1w	Vrn-B1a	Vrn-D1(S)	Ppd-B1a	TaGS-D1a	Westonia-type	low TGW	TaSdr-B1b	TaCwi-A1a	Vp1-B1a	NaN	H1g	NAM-A1c	NaN	NaN	Hap-5D-C	TaTGW6-A1a	Hap-G	vrn-B3 (CS)	Jagger-type	Hap-L	TCG	Hap-T	CTCG	A1a	CGA	TaTGW6-b	3Bb	4Db	Presence	NaN	NaN	Wild-type	Wild-type	A	NaN	Hap-I	NaN	NaN	A
200	CHAPIO/INQALAB 91/4/PICUS/3/KAUZ*2/BOW//KAUZ	SD159	Rht-B1b	Rht-D1a	1B1R-	Hap-L	Ppd-D1a	Ppd-A1b	Claire-type	Vrn-A1w(Jagger)	Vrn-B1a	Vrn-D1(S)	Ppd-B1a	TaGS-D1a	Kauz-type	low TGW	TaSdr-B1b	TaCwi-A1a	Vp1-B1c	TaCKX-D1a	H1g	NAM-A1c	NW97S186 type	Hap-4A-C	Hap-5D-C	TaTGW6-A1a	Hap-A	vrn-B3 (CS)	Jagger-type	Hap-L	CCG	Hap-T	CTCG	A1a	CGC	TaTGW6-b	3Bb	4Db	Presence	A	Cadenza-type	Wild-type	Wild-type	C	Hap-I	Hap-I	A2a	TaGS2-A1a	A
202	CHAPIO/INQALAB 91/4/PICUS/3/KAUZ*2/BOW//KAUZ	SD160	Rht-B1b	Rht-D1a	1B1R-	Hap-L	Ppd-D1a	Ppd-A1b	Claire-type	Vrn-A1w(Jagger)	Vrn-B1a	Vrn-D1(S)	Ppd-B1a	TaGS-D1a	Westonia-type	low TGW	TaSdr-B1b	TaCwi-A1a	Vp1-B1c	TaCKX-D1a	H1g	NAM-A1a	NW97S186 type	Hap-4A-C	Hap-5D-C	TaTGW6-A1a	Hap-G	vrn-B3 (CS)	Jagger-type	Hap-L	CCG	Hap-T	CTCG	A1a	CGC	TaTGW6-b	3Bb	4Db	Presence	A	Cadenza-type	Wild-type	Wild-type	C	Hap-I	Hap-I	A2a	TaGS2-A1a	A
203	CHAPIO/INQALAB 91/4/PICUS/3/KAUZ*2/BOW//KAUZ	SD161	Rht-B1b	Rht-D1a	1B1R-	Hap-L	Ppd-D1a	Ppd-A1b	Claire-type	Vrn-A1w(Jagger)	Vrn-B1a	Vrn-D1(S)	Ppd-B1a	TaGS-D1a	Westonia-type	low TGW	TaSdr-B1b	TaCwi-A1a	Vp1-B1a	TaCKX-D1a	H1g	NAM-A1a	NW97S186 type	Hap-4A-T	Hap-5D-C	TaTGW6-A1a	Hap-A	vrn-B3 (CS)	Jagger-type	Hap-L	CCG	Hap-T	CTCG	A1a	CGA	TaTGW6-b	3Bb	4Db	Presence	A	Cadenza-type	Wild-type	Wild-type	A	Hap-I	Hap-I	A2a	TaGS2-A1a	NaN
204	CHAPIO/INQALAB 91/4/PICUS/3/KAUZ*2/BOW//KAUZ	SD162	Rht-B1b	Rht-D1a	1B1R-	Hap-L	Ppd-D1a	Ppd-A1a	Claire-type	Vrn-A1w(Jagger)	Vrn-B1a	Vrn-D1(S)	Ppd-B1a	TaGS-D1a	Kauz-type	low TGW	TaSdr-B1b	TaCwi-A1a	Vp1-B1c	TaCKX-D1a	H1g	NAM-A1a	RioBlanceo type	Hap-4A-T	Hap-5D-C	TaTGW6-A1a	Hap-G	vrn-B3 (CS)	Jagger-type	Hap-L	TCG	Hap-T	CTCG	A1a	CGC	TaTGW6-b	3Bb	4Db	Presence	A	Cadenza-type	Wild-type	Wild-type	C	Hap-I	Hap-I	A2a	TaGS2-A1a	A
205	CHAPIO/INQALAB 91/4/PICUS/3/KAUZ*2/BOW//KAUZ	SD163	Rht-B1b	Rht-D1a	NaN	Hap-L	Ppd-D1a	Ppd-A1a	Claire-type	Vrn-A1w(Jagger)	Vrn-B1a	Vrn-D1(S)	Ppd-B1a	TaGS-D1a	Westonia-type	low TGW	TaSdr-B1b	TaCwi-A1a	Vp1-B1a	TaCKX-D1a	H1g	NAM-A1c	NW97S186 type	Hap-4A-C	Hap-5D-C	TaTGW6-A1a	Hap-G	vrn-B3 (CS)	Jagger-type	Hap-L	CCG	Hap-T	CTCG	A1a	CGA	TaTGW6-b	3Bb	4Db	Presence	A	Cadenza-type	Wild-type	Wild-type	C	Hap-I	Hap-I	A2a	TaGS2-A1a	NaN
206	CHAPIO/INQALAB 91/4/PICUS/3/KAUZ*2/BOW//KAUZ	SD164	Rht-B1b	Rht-D1a	1B1R+	Hap-L	Ppd-D1a	Ppd-A1a	Claire-type	Vrn-A1w	NaN	Vrn-D1(S)	Ppd-B1a	TaGS-D1a	Westonia-type	low TGW	TaSdr-B1b	TaCwi-A1a	Vp1-B1a	NaN	H1g	NAM-A1c	NaN	NaN	Hap-5D-C	TaTGW6-A1a	Hap-G	vrn-B3 (CS)	Jagger-type	Hap-L	TCG	Hap-T	CTCG	A1a	CGA	TaTGW6-b	3Bb	4Db	Presence	NaN	Cadenza-type	Wild-type	Wild-type	A	Hap-I	Hap-I	NaN	NaN	A
210	MAYOOR//TK SN1081/AE.SQUARROSA)(222)/3/BCN/6/ 68.111/RGB-U//WARD/3/FGO/4/RABI/5/AE.SQUARROSA (878)/6/CETA/	SD165	Rht-B1b	Rht-D1a	1B1R-	Hap-L	Ppd-D1a	Ppd-A1a	Claire-type	Vrn-A1w(Jagger)	Vrn-B1a	Vrn-D1(S)	Ppd-B1a	TaGS-D1a	Westonia-type	low TGW	TaSdr-B1b	TaCwi-A1b	Vp1-B1c	TaCKX-D1a	H1g	NAM-A1c	RioBlanceo type	Hap-4A-C	Hap-5D-C	TaTGW6-A1a	Hap-A	vrn-B3 (CS)	Jagger-type	Hap-L	TCG	Hap-T	TTCG	A1b	CGA	TaTGW6-b	3Ba	4Da	Presence	T	Cadenza-type	Wild-type	Wild-type	A	Hap-I	Hap-I	A2a	TaGS2-A1b	G
211	TURACO/5/CHIR3/4/SIREN//ALTAR 84/AE.SQUARROSA(205)/3/3*BUC/6/CNO/7/ 68.111/RGB-U//WARD/3/FGO/4/RABI/5/AE.SQUARROSA (878)/6/CETA/	SD166	Rht-B1b	Rht-D1a	1B1R-	Hap-L	Ppd-D1a	Ppd-A1a	Claire-type	Vrn-A1w(Jagger)	Vrn-B1a	Vrn-D1(S)	Ppd-B1a	TaGS-D1a	Westonia-type	low TGW	TaSdr-B1b	TaCwi-A1a	Vp1-B1c	TaCKX-D1a	H1g	NAM-A1c	NW97S186 type	Hap-4A-C	Hap-5D-C	TaTGW6-A1a	Hap-G	vrn-B3 (CS)	Jagger-type	Hap-L	CCG	Hap-T	CTCG	A1a	CGA	TaTGW6-b	3Bb	4Db	Presence	A	Cadenza-type	Wild-type	Wild-type	A	Hap-I	Hap-I	A2a	TaGS2-A1a	A
212	TURACO/5/CHIR3/4/SIREN//ALTAR 84/AE.SQUARROSA(205)/3/3*BUC/6/CNO/7/ 68.111/RGB-U//WARD/3/FGO/4/RABI/5/AE.SQUARROSA (878)/6/CETA/	SD167	Rht-B1b	Rht-D1a	1B1R-	Hap-L	Ppd-D1a	Ppd-A1a	Claire-type	Vrn-A1w(Jagger)	Vrn-B1a	Vrn-D1(S)	Ppd-B1a	TaGS-D1a	Westonia-type	low TGW	TaSdr-B1b	TaCwi-A1a	Vp1-B1c	TaCKX-D1a	H1g	NAM-A1c	RioBlanceo type	Hap-4A-C	Hap-5D-C	TaTGW6-A1a	Hap-G	vrn-B3 (CS)	Jagger-type	Hap-L	TCG	Hap-T	CTCG	A1a	CGA	TaTGW6-b	3Bb	4Db	Presence	A	Cadenza-type	Wild-type	Wild-type	A	Hap-I	Hap-I	A2a	TaGS2-A1a	A
214	TURACO/5/CHIR3/4/SIREN//ALTAR 84/AE.SQUARROSA(205)/3/3*BUC/6/CNO/7/ 68.111/RGB-U//WARD/3/FGO/4/RABI/5/AE.SQUARROSA (878)/6/CETA/	SD168	Rht-B1b	Rht-D1a	1B1R-	Hap-L	Ppd-D1a	Ppd-A1b	Hereward-type	Vrn-A1w(2147)	Vrn-B1a	Vrn-D1(S)	Ppd-B1a	TaGS-D1a	Kauz-type	low TGW	TaSdr-B1b	TaCwi-A1a	Vp1-B1c	TaCKX-D1a	H1g	NAM-A1a	RioBlanceo type	Hap-4A-T	Hap-5D-C	TaTGW6-A1a	Hap-G	vrn-B3 (CS)	Jagger-type	Hap-L	TCG	Hap-T	CTCG	A1b	CGC	TaTGW6-b	3Ba	4Db	Presence	T	Cadenza-type	Wild-type	Wild-type	C	Hap-II	Hap-II	A2a	TaGS2-A1b	A
215	TURACO/5/CHIR3/4/SIREN//ALTAR 84/AE.SQUARROSA(205)/3/3*BUC/6/CNO/7/ 68.111/RGB-U//WARD/3/FGO/4/RABI/5/AE.SQUARROSA (878)/6/CETA/	SD169	Rht-B1b	Rht-D1a	1B1R+	Hap-L	Ppd-D1a	Ppd-A1a	Hereward-type	Vrn-A1w(2147)	Vrn-B1a	Vrn-D1(S)	Ppd-B1a	TaGS-D1a	Westonia-type	low TGW	TaSdr-B1b	TaCwi-A1a	Vp1-B1c	TaCKX-D1a	H1g	NAM-A1a	RioBlanceo type	Hap-4A-T	Hap-5D-C	TaTGW6-A1a	Hap-G	vrn-B3 (CS)	Jagger-type	Hap-L	TCG	Hap-T	CTCG	A1a	CGA	TaTGW6-b	3Ba	4Da	Presence	A	Cadenza-type	Wild-type	Wild-type	A	Hap-I	Hap-I	A2a	TaGS2-A1a	NaN
216	MAYOOR//TK SN1081/AE.SQUARROSA)(222)/3/FCT/4/PASTOR	SD170	Rht-B1b	Rht-D1a	1B1R+	Hap-L	Ppd-D1a	Ppd-A1b	Hereward-type	Vrn-A1w(2147)	Vrn-B1a	Vrn-D1(S)	Ppd-B1a	TaGS-D1a	Westonia-type	low TGW	TaSdr-B1b	TaCwi-A1a	Vp1-B1a	TaCKX-D1a	H1g	NAM-A1a	RioBlanceo type	Hap-4A-C	Hap-5D-C	TaTGW6-A1a	Hap-G	vrn-B3 (CS)	Jagger-type	Hap-L	TCG	Hap-T	CTCG	A1a	CGA	TaTGW6-b	3Bb	4Da	Presence	A	Cadenza-type	Wild-type	Wild-type	A	Hap-II	Hap-I	A2a	TaGS2-A1a	A
217	MAYOOR//TK SN1081/AE.SQUARROSA)(222)/3/FCT/4/PASTOR	SD171	Rht-B1b	Rht-D1a	1B1R+	Hap-L	Ppd-D1a	Ppd-A1b	Hereward-type	Vrn-A1w(2147)	Vrn-B1a	Vrn-D1(S)	Ppd-B1a	TaGS-D1a	Westonia-type	low TGW	TaSdr-B1b	TaCwi-A1a	Vp1-B1c	TaCKX-D1a	H1g	NAM-A1a	RioBlanceo type	Hap-4A-C	Hap-5D-C	TaTGW6-A1a	Hap-G	vrn-B3 (CS)	Jagger-type	Hap-L	CCG	Hap-T	CTCG	A1b	CGA	TaTGW6-b	3Bb	4Da	Presence	A	Cadenza-type	Wild-type	Wild-type	A	Hap-II	Hap-I	A2a	TaGS2-A1a	A
218	MAYOOR//TK SN1081/AE.SQUARROSA)(222)/3/FCT/4/PASTOR	SD172	Rht-B1b	Rht-D1a	1B1R+	Hap-L	Ppd-D1a	Ppd-A1b	Hereward-type	Vrn-A1w(2147)	Vrn-B1a	Vrn-D1(S)	Ppd-B1a	TaGS-D1a	Westonia-type	low TGW	TaSdr-B1b	TaCwi-A1a	Vp1-B1a	TaCKX-D1a	H1g	NAM-A1a	RioBlanceo type	Hap-4A-C	Hap-5D-C	TaTGW6-A1a	Hap-G	vrn-B3 (CS)	Jagger-type	Hap-L	CCG	Hap-T	CTCG	A1b	CGA	TaTGW6-b	3Bb	4Da	Presence	A	Cadenza-type	Wild-type	Wild-type	A	Hap-II	Hap-I	A2a	TaGS2-A1a	A
219	MAYOOR//TK SN1081/AE.SQUARROSA)(222)/3/FCT/4/PASTOR	SD173	Rht-B1b	Rht-D1a	1B1R+	Hap-L	Ppd-D1a	Ppd-A1b	Hereward-type	Vrn-A1w(2147)	Vrn-B1a	Vrn-D1(S)	Ppd-B1a	TaGS-D1a	Westonia-type	low TGW	TaSdr-B1b	TaCwi-A1a	Vp1-B1a	TaCKX-D1a	H1g	NAM-A1c	RioBlanceo type	Hap-4A-C	Hap-5D-C	TaTGW6-A1a	NaN	vrn-B3 (CS)	Jagger-type	Hap-L	TCG	Hap-T	CTCG	A1a	CGA	TaTGW6-b	3Bb	4Da	Presence	A	Cadenza-type	Wild-type	Wild-type	A	Hap-II	Hap-I	A2a	TaGS2-A1b	NaN
220	MAYOOR//TK SN1081/AE.SQUARROSA)(222)/3/FCT/4/PASTOR	SD174	Rht-B1b	Rht-D1a	1B1R+	Hap-L	Ppd-D1a	Ppd-A1a	Hereward-type	Vrn-A1w(2147)	Vrn-B1a	Vrn-D1(S)	Ppd-B1a	TaGS-D1a	Westonia-type	low TGW	TaSdr-B1b	TaCwi-A1a	Vp1-B1a	TaCKX-D1a	H1g	NAM-A1a	RioBlanceo type	Hap-4A-T	Hap-5D-C	TaTGW6-A1a	Hap-G	vrn-B3 (CS)	Jagger-type	Hap-L	TCG	Hap-T	CTCG	A1a	CGA	TaTGW6-b	3Ba	4Da	Presence	A	Cadenza-type	Wild-type	Wild-type	A	Hap-I	Hap-I	A2a	TaGS2-A1a	NaN
221	MAYOOR//TK SN1081/AE.SQUARROSA)(222)/3/FCT/4/PASTOR	SD175	Rht-B1a	Rht-D1a	NaN	Hap-L	Ppd-D1a	Ppd-A1b	Hereward-type	Vrn-A1w(Jagger)	Vrn-B1a	vrn-D1	Ppd-B1a	TaGS-D1a	Kauz-type	low TGW	TaSdr-B1b	TaCwi-A1a	Vp1-B1a	TaCKX-D1a	H1g	NAM-A1c	NW97S186 type	Hap-4A-T	Hap-5D-C	TaTGW6-A1a	Hap-G	vrn-B3 (CS)	Jagger-type	Hap-L	CCG	Hap-T	CTCG	A1a	CGA	TaTGW6-b	3Bb	4Db	Presence	T	Cadenza-type	Wild-type	Wild-type	C	Hap-I	Hap-I	A2a	TaGS2-A1b	A
222	MAYOOR//TK SN1081/AE.SQUARROSA)(222)/3/BCN/4//6/68.111/RGB-U//WARD/3/FGO/4/RABI/5/AE.SQUARROSA (878)/6/CETA/	SD176	Rht-B1b	Rht-D1a	1B1R+	Hap-L	Ppd-D1a	Ppd-A1a	Claire-type	Vrn-A1w(Jagger)	Vrn-B1a	Vrn-D1(S)	Ppd-B1a(Chayenne-type)	TaGS-D1a	Westonia-type	low TGW	TaSdr-B1b	TaCwi-A1a	Vp1-B1c	TaCKX-D1a	H1g	NAM-A1a	RioBlanceo type	Hap-4A-T	Hap-5D-C	TaTGW6-A1a	Hap-G	vrn-B3 (CS)	Jagger-type	Hap-L	TCG	Hap-T	CTCG	A1a	CGA	TaTGW6-b	3Ba	4Db	Presence	A	Cadenza-type	Wild-type	Wild-type	C	Hap-I	Hap-II	A2a	TaGS2-A1b	NaN
223	GAN/AE.SQUARROSA(236)//CETA/AE.SQUARROSA(895)/3/MAIZ/4/INQALAB 91/5/ PBW-343	SD177	Rht-B1a	Rht-D1a	1B1R-	Hap-L	Ppd-D1a	Ppd-A1a	Claire-type	Vrn-A1w(Jagger)	Vrn-B1a	Vrn-D1(S)	Ppd-B1a(Sonoro)	TaGS-D1a	Kauz-type	low TGW	TaSdr-B1a	TaCwi-A1a	Vp1-B1c	TaCKX-D1a	H1g	NAM-A1c	NW97S186 type	Hap-4A-T	Hap-5D-C	TaTGW6-A1a	Hap-A	vrn-B3 (CS)	Jagger-type	Hap-L	CCG	Hap-T	CTCG	A1a	CGA	TaTGW6-b	3Bb	4Db	Presence	A	Cadenza-type	Wild-type	Wild-type	A	Hap-I	Hap-I	A2a	TaGS2-A1b	A
224	MAYOOR//TK SN1081/AE.SQUARROSA)(222)/3/FCT/4/PASTOR	SD178	Rht-B1b	Rht-D1a	1B1R-	Hap-L	Ppd-D1a	Ppd-A1b	Claire-type	Vrn-A1s	Vrn-B1a	Vrn-D1(S)	Ppd-B1a	TaGS-D1a	Kauz-type	low TGW	TaSdr-B1b	TaCwi-A1a	Vp1-B1c	TaCKX-D1a	H1g	NAM-A1a	NW97S186 type	Hap-4A-T	Hap-5D-C	TaTGW6-A1a	Hap-G	vrn-B3 (CS)	Jagger-type	Hap-L	CCG	Hap-T	CTCG	A1a	CGC	TaTGW6-b	3Ba	4Da	Presence	T	Cadenza-type	Wild-type	Wild-type	C	Hap-II	Hap-II	A2a	TaGS2-A1b	A
225	MAYOOR/PASTOR	SD179	Rht-B1b	Rht-D1a	1B1R-	Hap-L	Ppd-D1a	Ppd-A1a	Claire-type	Vrn-A1w(Jagger)	Vrn-B1a	Vrn-D1(S)	Ppd-B1a	TaGD-D1b	Kauz-type	low TGW	TaSdr-B1b	TaCwi-A1a	Vp1-B1c	TaCKX-D1a	H1g	NAM-A1a	RioBlanceo type	Hap-4A-C	Hap-5D-C	TaTGW6-A1a	Hap-G	vrn-B3 (CS)	Jagger-type	Hap-L	TCG	Hap-T	CTCG	A1a	CGC	TaTGW6-b	3Ba	4Db	Presence	T	Cadenza-type	Wild-type	Wild-type	C	Hap-I	Hap-I	A2a	TaGS2-A1b	A
226	MAYOOR/PASTOR	SD180	Rht-B1b	Rht-D1a	1B1R-	Hap-L	Ppd-D1a	Ppd-A1a	Claire-type	Vrn-A1w(Jagger)	Vrn-B1a	Vrn-D1(S)	Ppd-B1a	TaGS-D1a	Westonia-type	low TGW	TaSdr-B1b	TaCwi-A1a	Vp1-B1c	TaCKX-D1a	H1g	NAM-A1c	NW97S186 type	Hap-4A-T	Hap-5D-C	TaTGW6-A1a	Hap-G	vrn-B3 (CS)	Jagger-type	Hap-L	CCG	Hap-T	CTCG	A1a	CGA	TaTGW6-b	3Bb	4Db	Presence	A	Cadenza-type	Wild-type	Wild-type	A	Hap-I	Hap-I	A2a	TaGS2-A1a	A
227	MAYOOR/PASTOR	SD181	missing	Rht-D1a	1B1R+	Hap-L	NaN	Ppd-A1a	Claire-type	Vrn-A1w	NaN	vrn-D1	Ppd-B1a	NaN	NaN	NaN	NaN	TaCwi-A1a	Vp1-B1a	NaN	H1g	NAM-A1c	NaN	NaN	Hap-5D-C	NaN	Hap-G	vrn-B3 (CS)	Jagger-type	NaN	TCG	NaN	CTCG	A1a	CGC	NaN	3Ba	NaN	NaN	NaN	NaN	NaN	Wild-type	NaN	Hap-I	Hap-I	NaN	NaN	NaN
228	MAYOOR/PASTOR	SD182	Rht-B1b	Rht-D1a	1B1R-	Hap-L	Ppd-D1a	Ppd-A1a	Claire-type	Vrn-A1w(Jagger)	Vrn-B1a	Vrn-D1(S)	Ppd-B1a	TaGD-D1b	Kauz-type	low TGW	TaSdr-B1b	TaCwi-A1a	Vp1-B1c	TaCKX-D1a	H1g	NAM-A1a	RioBlanceo type	Hap-4A-C	Hap-5D-C	TaTGW6-A1a	Hap-G	vrn-B3 (CS)	Jagger-type	Hap-L	TCG	Hap-T	CTCG	A1a	CGC	TaTGW6-b	3Ba	4Db	Presence	T	Cadenza-type	Wild-type	Wild-type	C	Hap-I	Hap-I	A2a	TaGS2-A1b	A
229	MAYOOR/PASTOR	SD183	Rht-B1a	Rht-D1a	1B1R-	Hap-L	Ppd-D1a	Ppd-A1b	Claire-type	Vrn-A1w	Vrn-B1a	Vrn-D1(S)	Ppd-B1a	TaGD-D1b	Westonia-type	low TGW	TaSdr-B1b	TaCwi-A1a	Vp1-B1c	TaCKX-D1a	H1g	NAM-A1c	RioBlanceo type	Hap-4A-C	Hap-5D-C	TaTGW6-A1a	Hap-A	vrn-B3 (CS)	Jagger-type	Hap-L	CCG	Hap-T	CTCG	A1a	CGA	TaTGW6-b	3Bb	4Db	Presence	A	Cadenza-type	Wild-type	Wild-type	C	Hap-I	Hap-I	A2a	TaGS2-A1a	A
232	CHIRYA/PBW-343	SD184	Rht-B1b	Rht-D1a	1B1R+	Hap-L	Ppd-D1a	Ppd-A1a	Hereward-type	Vrn-A1w(2147)	Vrn-B1a	Vrn-D1(S)	Ppd-B1a(Chayenne-type)	TaGD-D1b	Kauz-type	low TGW	TaSdr-B1b	TaCwi-A1a	Vp1-B1c	TaCKX-D1a	H1g	NAM-A1c	NW97S186 type	Hap-4A-T	Hap-5D-C	TaTGW6-A1a	Hap-A	vrn-B3 (CS)	Jagger-type	Hap-L	CCG	Hap-T	CTCG	A1a	CGC	TaTGW6-b	3Bb	4Db	Presence	NaN	Cadenza-type	Wild-type	Wild-type	A	Hap-I	Hap-I	A2a	TaGS2-A1b	A
233	CHIRYA/PBW-343	SD185	Rht-B1b	Rht-D1a	1B1R-	Hap-L	Ppd-D1a	Ppd-A1a	Hereward-type	Vrn-A1w(2147)	Vrn-B1a	Vrn-D1(S)	Ppd-B1a(Sonoro)	TaGD-D1b	Kauz-type	low TGW	TaSdr-B1b	TaCwi-A1a	Vp1-B1c	TaCKX-D1a	H1g	NAM-A1a	NW97S186 type	Hap-4A-T	Hap-5D-C	TaTGW6-A1a	Hap-G	vrn-B3 (CS)	Jagger-type	Hap-L	CCG	Hap-T	CTCG	A1a	CGC	TaTGW6-b	3Bb	4Db	Presence	T	Cadenza-type	Wild-type	Wild-type	A	Hap-I	Hap-I	A2a	TaGS2-A1b	A
234	CHIRYA/PASTOR	SD186	Rht-B1a	Rht-D1a	1B1R+	Hap-L	Ppd-D1a	Ppd-A1a	Hereward-type	Vrn-A1w(2147)	Vrn-B1a	Vrn-D1(S)	Ppd-B1a	TaGS-D1a	Westonia-type	low TGW	TaSdr-B1b	TaCwi-A1a	Vp1-B1c	TaCKX-D1a	H1g	NAM-A1a	RioBlanceo type	Hap-4A-T	Hap-5D-C	TaTGW6-A1a	Hap-G	vrn-B3 (CS)	Jagger-type	Hap-L	CCG	Hap-T	CTCG	A1a	CGA	TaTGW6-b	3Ba	4Da	Presence	T	Cadenza-type	Wild-type	Wild-type	A	Hap-II	Hap-I	A2a	TaGS2-A1b	A
235	CHIRYA/Weebill-1	SD187	Rht-B1b	Rht-D1a	1B1R+	Hap-L	Ppd-D1a	Ppd-A1a	Hereward-type	Vrn-A1w(2147)	Vrn-B1a	Vrn-D1(S)	Ppd-B1a	TaGS-D1a	Westonia-type	low TGW	TaSdr-B1b	TaCwi-A1a	Vp1-B1c	TaCKX-D1a	H1g	NAM-A1a	RioBlanceo type	Hap-4A-C	Hap-5D-C	TaTGW6-A1a	Hap-G	vrn-B3 (CS)	Jagger-type	Hap-L	CCG	Hap-T	CTCG	A1a	CGA	TaTGW6-b	3Ba	4Da	Presence	T	Cadenza-type	Wild-type	Wild-type	C	Hap-I	Hap-I	A2a	TaGS2-A1b	A
236	CHIRYA/Weebill-1	SD188	Rht-B1b	Rht-D1a	1B1R+	Hap-L	Ppd-D1a	Ppd-A1a	Hereward-type	Vrn-A1w(2147)	Vrn-B1a	Vrn-D1(S)	Ppd-B1a	TaGS-D1a	Westonia-type	low TGW	TaSdr-B1b	TaCwi-A1a	Vp1-B1c	TaCKX-D1a	H1g	NAM-A1a	RioBlanceo type	Hap-4A-C	Hap-5D-C	TaTGW6-A1a	Hap-G	vrn-B3 (CS)	Jagger-type	Hap-L	CCG	Hap-T	CTCG	A1a	CGA	TaTGW6-b	3Ba	4Da	Presence	T	Cadenza-type	Wild-type	Wild-type	C	Hap-I	Hap-I	A2a	TaGS2-A1b	A
237	CHIRYA/BKH-94	SD189	Rht-B1a	Rht-D1a	1B1R-	Hap-L	Ppd-D1a	Ppd-A1b	Claire-type	Vrn-A1w(Jagger)	Vrn-B1a	Vrn-D1(S)	Ppd-B1a	TaGS-D1a	Westonia-type	low TGW	TaSdr-B1b	TaCwi-A1a	Vp1-B1c	TaCKX-D1a	H1g	NAM-A1a	RioBlanceo type	Hap-4A-T	Hap-5D-C	TaTGW6-A1a	Hap-G	vrn-B3 (CS)	Jagger-type	Hap-L	CCG	Hap-T	CTCG	A1b	CGA	TaTGW6-b	3Bb	4Da	Presence	T	Cadenza-type	Wild-type	Wild-type	A	Hap-I	Hap-I	A2a	TaGS2-A1a	A
238	DOY1/AE.SQUARROSA(224)//HANS/PRL	SD190	missing	Rht-D1a	1B1R+	Hap-L	Ppd-D1a	Ppd-A1a	Claire-type	Vrn-A1w	NaN	Vrn-D1(S)	Ppd-B1a	NaN	Westonia-type	low TGW	TaSdr-B1b	TaCwi-A1a	Vp1-B1a	NaN	H1c	NAM-A1c	NaN	NaN	Hap-5D-C	TaTGW6-A1a	Hap-G	vrn-B3 (CS)	Jagger-type	Hap-L	CCG	NaN	TTCC	A1a	CGC	NaN	3Bb	NaN	Presence	NaN	NaN	Wild-type	Wild-type	A	Hap-I	Hap-I	NaN	TaGS2-A1b	A
239	ALTAR 84/AE.SQUARROSA(193)//PASTOR	SD191	Rht-B1b	Rht-D1a	1B1R-	Hap-L	Ppd-D1a	Ppd-A1a	Claire-type	Vrn-A1w(Jagger)	Vrn-B1a	Vrn-D1(S)	Ppd-B1a	TaGS-D1a	Westonia-type	low TGW	TaSdr-B1b	TaCwi-A1a	Vp1-B1c	TaCKX-D1a	H1g	NAM-A1c	NW97S186 type	Hap-4A-T	Hap-5D-C	TaTGW6-A1a	Hap-G	vrn-B3 (CS)	Jagger-type	Hap-L	CCG	Hap-T	TTCC	A1a	CGC	TaTGW6-b	3Bb	4Da	Presence	A	Cadenza-type	Wild-type	Wild-type	C	Hap-I	Hap-I	A2a	TaGS2-A1b	A
240	GAN/AE.SQUARROSA(236)//CETA/AE.SQUARROSA(895)/3/MAIZ/4/INQALAB 91/5/ BKH-94	SD192	Rht-B1a	Rht-D1a	1B1R-	Hap-L	Ppd-D1a	Ppd-A1a	Claire-type	Vrn-A1w(Jagger)	Vrn-B1b	Vrn-D1(S)	Ppd-B1a	TaGS-D1a	Kauz-type	low TGW	TaSdr-B1b	TaCwi-A1a	Vp1-B1c	TaCKX-D1a	H1g	NAM-A1a	RioBlanceo type	Hap-4A-T	Hap-5D-C	TaTGW6-A1a	Hap-G	vrn-B3 (CS)	Jagger-type	Hap-L	CCG	Hap-T	CTCG	A1a	CGC	TaTGW6-b	3Ba	4Db	Presence	T	Cadenza-type	Wild-type	Wild-type	A	Hap-I	Hap-I	A2a	TaGS2-A1b	A
242	GAN/AE.SQUARROSA(236)//CETA/AE.SQUARROSA(895)/3/MAIZ/4/INQALAB 91/5/BKH-94	SD193	Rht-B1a	Rht-D1a	1B1R-	Hap-L	Ppd-D1a	Ppd-A1a(1117)	Claire-type	Vrn-A1a	Vrn-B1a	vrn-D1	Ppd-B1a	TaGS-D1a	Kauz-type	low TGW	TaSdr-B1b	TaCwi-A1a	Vp1-B1c	TaCKX-D1a	H1g	NAM-A1c	RioBlanceo type	Hap-4A-T	Hap-5D-C	TaTGW6-A1a	Hap-A	vrn-B3 (CS)	Jagger-type	Hap-L	CCG	Hap-T	CTCG	A1a	CGC	TaTGW6-b	3Ba	4Db	Presence	T	Cadenza-type	Wild-type	Wild-type	NaN	Hap-I	Hap-I	A2a	TaGS2-A1b	A
243	GAN/AE.SQUARROSA(236)//CETA/AE.SQUARROSA(895)/3/MAIZ/4/INQALAB 91/5/BKH-94	SD194	Rht-B1b	Rht-D1a	1B1R-	Hap-L	Ppd-D1a	Ppd-A1a(1117)	Claire-type	Vrn-A1w(Jagger)	Vrn-B1b	Vrn-D1(S)	Ppd-B1a	TaGS-D1a	Kauz-type	low TGW	TaSdr-B1b	TaCwi-A1a	Vp1-B1c	TaCKX-D1a	H1g	NAM-A1a	RioBlanceo type	Hap-4A-T	Hap-5D-C	TaTGW6-A1a	Hap-A	vrn-B3 (CS)	Jagger-type	Hap-L	CCG	Hap-T	CTCG	A1a	CGC	TaTGW6-b	3Ba	4Db	Presence	T	Cadenza-type	Wild-type	Wild-type	C	Hap-I	Hap-I	A2a	TaGS2-A1b	A
244	GAN/AE.SQUARROSA(236)//CETA/AE.SQUARROSA(895)/3/MAIZ/4/INQALAB 91/5/BKH-94	SD195	Rht-B1b	Rht-D1a	1B1R-	Hap-L	Ppd-D1a	Ppd-A1a(1117)	Claire-type	Vrn-A1w(Jagger)	Vrn-B1b	vrn-D1	Ppd-B1a	TaGS-D1a	Kauz-type	low TGW	TaSdr-B1b	TaCwi-A1a	Vp1-B1c	TaCKX-D1a	H1g	NAM-A1a	RioBlanceo type	Hap-4A-T	Hap-5D-C	TaTGW6-A1a	Hap-A	vrn-B3 (CS)	Jagger-type	Hap-L	CCG	Hap-T	CTCG	A1a	CGC	TaTGW6-b	3Ba	4Db	Presence	T	Cadenza-type	Wild-type	Wild-type	C	Hap-I	Hap-I	A2a	TaGS2-A1b	A
247	GAN/AE.SQUARROSA(236)//CETA/AE.SQUARROSA(895)/3/MAIZ/4/INQALAB 91/5/BKH-94	SD196	Rht-B1b	Rht-D1a	1B1R-	Hap-L	Ppd-D1a	Ppd-A1a(1117)	Claire-type	Vrn-A1w(Jagger)	Vrn-B1b	Vrn-D1(S)	Ppd-B1a	TaGS-D1a	Kauz-type	low TGW	TaSdr-B1b	TaCwi-A1a	Vp1-B1c	TaCKX-D1a	H1g	NAM-A1a	RioBlanceo type	Hap-4A-T	Hap-5D-C	TaTGW6-A1a	Hap-A	vrn-B3 (CS)	Jagger-type	Hap-L	CCG	Hap-T	CTCG	A1a	CGC	TaTGW6-b	3Ba	4Db	Presence	T	Cadenza-type	Wild-type	Wild-type	C	Hap-I	Hap-I	A2a	TaGS2-A1b	A
248	GAN/AE.SQUARROSA(236)//CETA/AE.SQUARROSA(895)/3/MAIZ/4/INQALAB 91/5/ PBW-343	SD197	Rht-B1a	Rht-D1a	1B1R-	Hap-L	Ppd-D1a	Ppd-A1b	Claire-type	Vrn-A1a	Vrn-B1b	Vrn-D1(S)	Ppd-B1a(Sonoro)	TaGS-D1a	Kauz-type	low TGW	TaSdr-B1b	TaCwi-A1a	Vp1-B1c	TaCKX-D1a	H1g	NAM-A1c	RioBlanceo type	Hap-4A-C	Hap-5D-C	TaTGW6-A1a	Hap-A	vrn-B3 (CS)	Jagger-type	Hap-L	CCG	Hap-T	CTCG	A1b	CGC	TaTGW6-b	3Ba	4Db	Presence	T	Cadenza-type	Wild-type	Wild-type	A	Hap-I	Hap-I	A2a	TaGS2-A1a	A
249	GAN/AE.SQUARROSA(236)//CETA/AE.SQUARROSA(895)/3/MAIZ/4/INQALAB 91/5/PBW-343	SD198	Rht-B1a	Rht-D1a	1B1R+	Hap-L	Ppd-D1a	Ppd-A1a	Claire-type	Vrn-A1a	Vrn-B1a	Vrn-D1(S)	Ppd-B1a	TaGS-D1a	Kauz-type	low TGW	TaSdr-B1b	TaCwi-A1a	Vp1-B1c	TaCKX-D1a	H1g	NAM-A1a	RioBlanceo type	Hap-4A-C	Hap-5D-C	TaTGW6-A1a	Hap-G	vrn-B3 (CS)	Jagger-type	Hap-L	CCG	Hap-T	CTCG	A1a	CGC	TaTGW6-b	3Bb	4Db	Presence	T	Cadenza-type	Wild-type	Wild-type	A	Hap-I	Hap-I	A2a	TaGS2-A1b	A
250	GAN/AE.SQUARROSA(236)//CETA/AE.SQUARROSA(895)/3/MAIZ/4/INQALAB 91/5/ PBW-343	SD199	Rht-B1a	Rht-D1a	1B1R-	Hap-L	Ppd-D1a	Ppd-A1a	Claire-type	Vrn-A1w(Jagger)	Vrn-B1a	Vrn-D1(S)	Ppd-B1a(Sonoro)	TaGS-D1a	Kauz-type	low TGW	TaSdr-B1a	TaCwi-A1a	Vp1-B1c	TaCKX-D1a	H1g	NAM-A1c	NW97S186 type	Hap-4A-T	Hap-5D-C	TaTGW6-A1a	Hap-A	vrn-B3 (CS)	Jagger-type	Hap-L	CCG	Hap-T	CTCG	A1a	CGA	TaTGW6-b	3Bb	4Db	Presence	A	Cadenza-type	Wild-type	Wild-type	A	Hap-I	Hap-I	A2a	TaGS2-A1b	A
251	GAN/AE.SQUARROSA(236)//CETA/AE.SQUARROSA(895)/3/MAIZ/4/INQALAB 91/5/PBW-343	SD200	Rht-B1a	Rht-D1a	NaN	Hap-L	Ppd-D1a	Ppd-A1a	Claire-type	Vrn-A1w(Jagger)	Vrn-B1a	Vrn-D1(S)	Ppd-B1a(Sonoro)	TaGS-D1a	Kauz-type	low TGW	TaSdr-B1a	TaCwi-A1a	Vp1-B1a	TaCKX-D1a	H1g	NAM-A1c	NW97S186 type	Hap-4A-T	Hap-5D-C	TaTGW6-A1a	Hap-A	vrn-B3 (CS)	Jagger-type	Hap-L	CCG	Hap-T	CTCG	A1a	CGA	TaTGW6-b	3Bb	4Db	Presence	A	Cadenza-type	Wild-type	Wild-type	A	Hap-I	Hap-I	A2a	TaGS2-A1b	A
252	GAN/AE.SQUARROSA(236)//CETA/AE.SQUARROSA(895)/3/MAIZ/4/INQALAB 91/5/PBW-343	SD201	Rht-B1a	Rht-D1a	1B1R-	Hap-L	Ppd-D1a	Ppd-A1a	Claire-type	Vrn-A1w(Jagger)	Vrn-B1a	Vrn-D1(S)	Ppd-B1a(Sonoro)	TaGS-D1a	Kauz-type	low TGW	TaSdr-B1a	TaCwi-A1a	Vp1-B1c	TaCKX-D1a	H1g	NAM-A1c	NW97S186 type	Hap-4A-T	Hap-5D-C	TaTGW6-A1a	Hap-A	vrn-B3 (CS)	Jagger-type	Hap-L	CCG	Hap-T	CTCG	A1a	CGA	TaTGW6-b	3Bb	4Db	Presence	A	Cadenza-type	Wild-type	Wild-type	A	Hap-I	Hap-I	A2a	TaGS2-A1b	A
254	GAN/AE.SQUARROSA(236)//CETA/AE.SQUARROSA(895)/3/MAIZ/4/INQALAB 91/5/PBW-343	SD202	Rht-B1a	Rht-D1a	1B1R-	Hap-L	Ppd-D1a	Ppd-A1a	Claire-type	Vrn-A1w(Jagger)	Vrn-B1a	Vrn-D1(S)	Ppd-B1a(Sonoro)	TaGS-D1a	Kauz-type	low TGW	TaSdr-B1a	TaCwi-A1a	Vp1-B1c	TaCKX-D1a	H1g	NAM-A1c	NW97S186 type	Hap-4A-T	Hap-5D-C	TaTGW6-A1a	Hap-A	vrn-B3 (CS)	Jagger-type	Hap-L	CCG	Hap-T	CTCG	A1a	CGA	TaTGW6-b	3Bb	4Db	Presence	A	Cadenza-type	Wild-type	Wild-type	A	Hap-I	Hap-I	A2a	TaGS2-A1b	A
255	GAN/AE.SQUARROSA(236)//CETA/AE.SQUARROSA(895)/3/MAIZ/4/INQALAB 91/5/PBW-343	SD203	Rht-B1a	Rht-D1a	1B1R-	Hap-L	Ppd-D1a	Ppd-A1a	Claire-type	Vrn-A1w(Jagger)	Vrn-B1a	Vrn-D1(S)	Ppd-B1a(Sonoro)	TaGS-D1a	Kauz-type	low TGW	TaSdr-B1a	TaCwi-A1a	Vp1-B1c	TaCKX-D1a	H1g	NAM-A1c	NW97S186 type	Hap-4A-T	Hap-5D-C	TaTGW6-A1a	Hap-A	vrn-B3 (CS)	Jagger-type	Hap-L	CCG	Hap-T	CTCG	A1a	CGA	TaTGW6-b	3Bb	4Db	Presence	A	Cadenza-type	Wild-type	Wild-type	A	Hap-I	Hap-I	A2a	TaGS2-A1b	A
256	GAN/AE.SQUARROSA(236)//CETA/AE.SQUARROSA(895)/3/MAIZ/4/INQALAB 91/5/PBW-343	SD204	Rht-B1a	Rht-D1a	1B1R-	Hap-L	Ppd-D1a	Ppd-A1a	Claire-type	Vrn-A1w(Jagger)	Vrn-B1a	Vrn-D1(S)	Ppd-B1a(Sonoro)	TaGS-D1a	Kauz-type	low TGW	TaSdr-B1a	TaCwi-A1a	Vp1-B1c	TaCKX-D1a	H1g	NAM-A1c	NW97S186 type	Hap-4A-T	Hap-5D-C	TaTGW6-A1a	Hap-A	vrn-B3 (CS)	Jagger-type	Hap-L	CCG	Hap-T	CTCG	A1a	CGA	TaTGW6-b	3Bb	4Db	Presence	A	Cadenza-type	Wild-type	Wild-type	A	Hap-I	Hap-I	A2a	TaGS2-A1b	A
259	GAN/AE.SQUARROSA(236)//CETA/AE.SQUARROSA(895)/3/MAIZ/4/INQALAB 91/5/PBW-343	SD205	Rht-B1a	Rht-D1a	1B1R-	Hap-L	Ppd-D1a	Ppd-A1a	Claire-type	Vrn-A1w(Jagger)	vrn-B1	Vrn-D1(S)	Ppd-B1a(Sonoro)	TaGS-D1a	Kauz-type	low TGW	TaSdr-B1a	TaCwi-A1a	Vp1-B1c	TaCKX-D1a	H1g	NAM-A1c	NW97S186 type	Hap-4A-T	Hap-5D-C	TaTGW6-A1a	Hap-A	vrn-B3 (CS)	Jagger-type	Hap-L	CCG	Hap-T	CTCG	A1a	CGA	TaTGW6-b	3Bb	4Db	Presence	A	Cadenza-type	Wild-type	Wild-type	A	Hap-I	Hap-I	A2a	TaGS2-A1b	A
260	GAN/AE.SQUARROSA(236)//CETA/AE.SQUARROSA(895)/3/MAIZ/4/INQALAB 91/5/PBW-343	SD206	Rht-B1a	Rht-D1a	1B1R-	Hap-L	Ppd-D1a	Ppd-A1a	Claire-type	Vrn-A1w(Jagger)	Vrn-B1a	Vrn-D1(S)	Ppd-B1a(Sonoro)	TaGS-D1a	Kauz-type	low TGW	TaSdr-B1a	TaCwi-A1a	Vp1-B1c	TaCKX-D1a	H1g	NAM-A1c	NW97S186 type	Hap-4A-T	Hap-5D-C	TaTGW6-A1a	Hap-A	vrn-B3 (CS)	Jagger-type	Hap-L	CCG	Hap-T	CTCG	A1a	CGA	TaTGW6-b	3Bb	4Db	Presence	A	Cadenza-type	Wild-type	Wild-type	A	Hap-I	Hap-I	A2a	TaGS2-A1b	A
261	GAN/AE.SQUARROSA(236)//CETA/AE.SQUARROSA(895)/3/MAIZ/4/INQALAB 91/5/PBW-343	SD207	Rht-B1a	Rht-D1a	1B1R-	Hap-L	Ppd-D1a	Ppd-A1a	Claire-type	Vrn-A1w(Jagger)	Vrn-B1a	Vrn-D1(S)	Ppd-B1a(Sonoro)	TaGS-D1a	Kauz-type	low TGW	TaSdr-B1a	TaCwi-A1a	Vp1-B1c	TaCKX-D1a	H1g	NAM-A1c	NW97S186 type	Hap-4A-T	Hap-5D-C	TaTGW6-A1a	Hap-A	vrn-B3 (CS)	Jagger-type	Hap-L	CCG	Hap-T	CTCG	A1a	CGA	TaTGW6-b	3Bb	4Db	Presence	A	Cadenza-type	Wild-type	Wild-type	A	Hap-I	Hap-I	A2a	TaGS2-A1b	A
262	GAN/AE.SQUARROSA(236)//CETA/AE.SQUARROSA(895)/3/MAIZ/4/INQALAB 91/5/PBW-343	SD208	Rht-B1a	Rht-D1a	1B1R+	Hap-L	Ppd-D1a	Ppd-A1a	Claire-type	Vrn-A1w	Vrn-B1a	Vrn-D1(S)	Ppd-B1a	TaGS-D1a	Kauz-type	low TGW	TaSdr-B1a	TaCwi-A1a	Vp1-B1a	NaN	H1g	NAM-A1c	NW97S186 type	NaN	Hap-5D-C	TaTGW6-A1a	Hap-A	vrn-B3 (CS)	Jagger-type	Hap-L	CCG	Hap-T	CTCG	A1a	CGA	TaTGW6-b	3Bb	4Da	Presence	NaN	Wild-type	Wild-type	Wild-type	A	Hap-I	Hap-I	A2a	TaGS2-A1b	A
263	GAN/AE.SQUARROSA(236)//CETA/AE.SQUARROSA(895)/3/MAIZ/4/INQALAB 91/5/PBW-343	SD209	Rht-B1a	Rht-D1a	1B1R-	Hap-L	Ppd-D1a	Ppd-A1a	Claire-type	Vrn-A1w(Jagger)	Vrn-B1a	Vrn-D1(S)	Ppd-B1a(Sonoro)	TaGS-D1a	Kauz-type	low TGW	TaSdr-B1a	TaCwi-A1a	Vp1-B1c	TaCKX-D1a	H1g	NAM-A1c	NW97S186 type	Hap-4A-T	Hap-5D-C	TaTGW6-A1a	Hap-A	vrn-B3 (CS)	Jagger-type	Hap-L	CCG	Hap-T	CTCG	A1a	CGA	TaTGW6-b	3Bb	4Db	Presence	A	Cadenza-type	Wild-type	Wild-type	A	Hap-I	Hap-I	A2a	TaGS2-A1b	A
[truncated: 46 more columns]

## Sheet: Table S2
Table S2. KASP markers, allele calling and used in this study.
Category	Gene	Primer Name	FAM primer	HEX primer	Common primer	FAM allele	HEX allele	FAM phenotype	HEX phenotype	Original reference
Plant height	Rht-B1	Rht-B1_SNP	CCCATGGCCATCTCCAGCTG	CCCATGGCCATCTCCAGCTA	TCGGGTACAAGGTGCGGGCG	C	T	wild type	dwarf	Ellis et al (2002) TAG 105:1038-1042
Plant height	Rht-D1	Rht-D1_SNP	CATGGCCATCTCGAGCTGCTC	CATGGCCATCTCGAGCTGCTA	CGGGTACAAGGTGCGCGCC	G	T	wild type	dwarf	Ellis et al (2002) TAG 105:1038-1042
Rust	Lr34	Lr34_TCCIND	GGTATGCCATTTAACATAATCATGAA	GGTATGCCATTTAACATAATCATGAT	TACTATATGGGAGCATTATTTTTTTCC	wildtype	delition	susceptible	resistant	Lagudah et al. 2009. TAG 119:889-898.
Rust	Sr2	Sr2_ger9 3p	GTGCGAGACATCCAACACTCAC	GTGCGAGACATCCAACACTCAT	CTCAAATGGTCGAGCACAAGCTCTA	G	A	susceptible	resistant	Mago et al (2011) TAG 122:735-744
Rust	Lr37/Yr17/Sr38	VPM_SNP	CGCCGTTCCGAAYACGAGA	CGCCGTTCCGAAYACGAGG	CCCTGGCTTGCACCTTCGACAA	T	C	resistant	susceptible	Helguera et al (2003) Crop Sci. 43:1839–1847
1B/1R	1RS:1BL	1RS:1BL_6110	GGAGCAGGTCCAGATCGCG	CGGAGCAGGTCCAGATCGCA	GAAGCTCCGGTAGATGGAGGCTA	G	A	absent	present
Quality	Glu-D1	GluD1_4777	CGCTAATCCTGCGAGCAACAAAT	GCTAATCCTGCGAGCAACAAAG	AGCCAAGGGCATGTTCTATGTCGAA	T	G	2+12	5+10
Rust	Sr36/Pm6	Sr36/Pm6_8068	CATTGTCATTCTCATCATTATACGCATCA	GTCATTCTCATCATTATACGCATCG	AAAGGGCAGTGCTTATGACGACGAT	T	C	susceptible	resistant
Quality	Gpc-B1	GCP_DUP	CAAGAGGGGAGAGACATGTTACTTA	CAAGAGGGGAGAGACATGTTACTTT	GATTATGGGAGTAGGTTGGTGAGATAAAA	A	T	nromal GPC	increased GPC	Distelfeld et al (2006) New Phytol 169:753-763
Quality	Pinb-D1	Pinb-D1_INS	CTCATGCTCACAGCCGCC	CCTCATGCTCACAGCCGCT	GTCACCTGGCCCACAAAATG	C	T	wild type (soft)	mutant (hard)
Quality	Pina-D1	Pina-D1_INS	AACTGCCAACAACTTCGCTA	TTGTCTAGTACCCCGCTCTG	ATGAAGGCCCTCTTCCTCATAGG	A	G	wild type (soft)	null (hard)
Tan spot	Tsn1	Tsn1		CTATTCGTAATCGTGCCTTCCGG	CTGCCCTTCACTTAGCCTGTCAC	null	G	insensitive	sensitive
Photoperiod sensitivity	Ppd-D1	TaPpdDD001	CAAGGAAGTATGAGCAGCGGTT	AAGAGGAAACATGTTGGGGTCC	GCCTCCCACTACACTGGGC	wildtype (C)	deletion (T)	insensitive	sensitive	Beales et al (2007) TAG 115:721-733
Photoperiod sensitivity	Ppd-D1	TaPpdDI001	TGACTTATACACCCGGACGGAG	GAACATGACACACAACCAACGC	TGTTAATTAATTTGTACTGGCTCGGTA	insertion (G)	wildtype (C)	sensitive (Mercia)	insensitive	Beales et al (2007) TAG 115:721-733
Photoperiod sensitivity	Ppd-D1	TaPpdDD002	CGAGCAGCTCCCGACG	GGGCGAGCAGCTCCAAC	GGTCTCCAATCAAGGCGGT	wildtype (G)	deletion (C)	sensitive	loss of function (null)	Beales et al (2007) TAG 115:721-733
Photoperiod sensitivity	Ppd-B1	TaPpdBJ001	CCGTTTTCGCGGCCTT	GACGTTATGAACGCTTGGCA	GGGTTCGTCGGGAGCTGT	wildtype (T)	insertion (A)	non-truncated	truncated copy	Beales et al (2007) TAG 115:721-733
Photoperiod sensitivity	Ppd-A1	GS100-1027ID	CCAGTATCTTTAGATGCACCATGC	GCCGGCGGCTAAAAGG	CTATACAATGCTAAAGTCGCACAT	wildtype (C)	deletion	sensitive	insensitive	Beales et al (2007) TAG 115:721-733
Photoperiod sensitivity	Ppd-A1	GS105-1117ID	GGGGACCAAATACCGCTCG	CGTTTGGTGGTGGACGGG	GAAACAGAGGGGTGGTTTGAAAT	wildtype	deletion	sensitive	insensitive	Beales et al (2007) TAG 115:721-733
Rust	Psy/Sr25	Psy1Da-g	AAAGTTCTTGTACCTCGCCTTCTTG	CAAAGTTCTTGTACCTCGCCTTCTTA	TATGCCAGCCCTTCAAGGACATGAT	C	T	Psy-D1g	Psy-D1a
Vernalization	Vrn-A1	Vrn-A1_9K0001	AGAGTTTTCCAAAAAGATAGATCAATGTAAAT	GAGTTTTCCAAAAAGATAGATCAATGTAAAC	GTTAGTAGTGATGGTCCAATAATGCCAAA	A	G	winter	spring
Vernalization	Vrn-A1	Vrn1_new	CAACTCCTTGAGATTCAAAGATTCAAG	GCAACTCCTTGAGATTCAAAGATTCAAA	CATCCTGCATCTGCAGGCATCTC	C	T	short-vern	long-vern	Chen et al (2009) TAG 118:881889
Vernalization	Vrn-A1	Vrn-A1b-Marq	GTTTTGGCCTGGCCATCCTCC	GTTTTGGCCTGGCCATCCTCA	TATCAGGTGGTTGGGTGAGGACGT	C	A	winter	spring	Yan et al (2004) TAG 109:1677-1686
Vernalization	Vrn-B1	Vrn-B1_A	GGCAGCTAATGTGGGGTAGTCA	GGCAGCTAATGTGGGGTAGTCT	CACAGGCTTTCCTATCATTCGT	T	A	winter	spring	Milec et al (2011) Mol Breeding 30:317-323
Vernalization	Vrn-B1	Vrn-B1_B	GCGCAAGCGGGAGCTACATG	GCGCAAGCGGGAGCTACATC	GCCATGAACAACAAAGGGGGTGGT	G	C	winter	spring
Vernalization	Vrn-D1	Vrn-D1-D1a_A	ATCATTCGAATTGCTAGCTCCGG	ATCATTCGAATTGCTAGCTCCGC	GCCTGAACGCCTAGCCTGTGTA	G	C	winter	spring
Quality	GluA1	gluA1.1_1594	GAGCGCGAGCTCCAGGAG	GAGCGCGAGCTCCAGGAA	GGCATGCCTTAAGCGAGTG	G	A	A*, null	1
Quality	GluA1	gluA1.1_1883	AAGTGTAACTTCTCCGCAACA	AAGTGTAACTTCTCCGCAACG	GGCCTGGATAGTATGAAACC	A	G	2*,1	null
Photoperiod sensitivity	Ppd-A1	CSInt5TE	GCACAGTGAGCTGGTTGAGC	CTCTGATTAACCAACGTGTTGTAGTG	CCTGAAGTCAGAGATATGCAGCAAC	DEL	INS	non CS-type	CS-insertion-neutral
Photoperiod sensitivity	Ppd-B1	TaSNPppdB1-10	GTTTCCAGTGATGTCGTCGCACA	TCCAGTGATGTCGTCGCACG	TCAGCAGCACCATTTGACAGGCAA	A	G	sensitive	insensitive-(CS)
Photoperiod sensitivity	Ppd-B1	TaSNPppdB1-4	GTCAACTCCTTGTAGTATTGTATCTG	CTTGTCAACTCCTTGTAGTATTGTATCTA	GCACTTGAATTTCTTGTGAATATGTCACTA	C	T	Chayenne type	Paragon-type
Photoperiod sensitivity	Ppd-B1	TaSNPppdB1-5	GGAACTGTTACAGTTAACCATACGTG	GGAACTGTTACAGTTAACCATACGTA	CTTGAATATTACTCAAATTTGACTAGAATA	C	T	Paragon-type	Chayenne type
Vernalization	Vrn-A1	vrn_5Aprom.K.38	GCCACAAACACACACCACAGAGA	CCACAAACACACACCACAGAGC	GAAAGGAAAAATTCTGCTCGTTTTTTT	T	G	spring	winter
Vernalization	Vrn-A1	Exon7_C/T_Vrn-A1	gagtttgatcttgctgcgccG	ctgagtttgatcttgctgcgccA	cttccccacagctcgtggagaa	C	T	earlier flowering	late flowering	Diaz et al 2012
Vernalization	Vrn-A1	Vrn-A1.Y.14418	GAGTTTGATCTTGCTGCGCCA	GAGTTTGATCTTGCTGCGCCG	CGTGGAGAAGCAGAAGGCCCAT	T	C	long-vern	short-vern
Rust	Lr14a	ubw14	CTACACTAGTACTACTTTGAGACAATTTTTT	ACACTAGTACTACTTTGAGACAATTTTAA	AACAAACTCCAGTGTAAACACCACAGTTT	T	A	susceptible	resistant	Teracciano et al 2013
Rust	Lr67	CSTM4_67G	GAAGGTCGGAGTCAACGGATTTCATCATCGGCAGGATCCTGCTTG	GAAGGTGACCAAGTTCATGCTTCATCATCGGCAGGATCCTGCTTC	AACGTACGTAATCTTGCTTACTGA	G	C	Lr67	non Lr67
Rust	Lr68	Lr68-2	CGTGTCTTGGACCTGAGCAAT	CGTGTCTTGGACCTGAGCAAC	TGACCTGAGTCCCGTCAAGA	T	C	resistance	susceptible
Soil born diseases	Cre8	Cre8_SNP	TTGATTAGGATCAGGGCATTG	TGCTTTGATTAGGATCAGGGCATTC	GAGAGATTATGTTATATTCGTCCAACGGTT	C	G	susceptible	resistant	Mather personal. Communication										TAGATGGATTTAGCCGATAGCTTATTGGCAGCTGCGGCGAGTTGAAGCTTCCCTCAGCTTTGAGAGATTATGTTATATTCGTCCAACGGTTCACCGNCCTGTGTAGTTTTAT[C/G]AATGCCCTGATCCTAATCAAAGCACATTTGCAATGGCAGGTGGTCAGAAGA
Grain size	TaGs3-D1	TaGS-D1	GCCAAGAAATGTCGCTCTCAG	GCCAAGAAATGTCGCTCTCAT	CAAGAATTTTGGGACGGAGGGA	G	T	TaGS-D1a	TaGD-D1b	Zhang et al 2014 Mol Breed
Quality	TaPod-A1	Pod-A1	TTCGACGACCGGCTCTTCCCG	TTCGACGACCGGCTCTTCCCA	AAGGAAGTCCGGGCTCATGGTGGGGTCA	G	A	TaPod-A1a	TaPod-A1b	Wei et al 2015 TAG
Preharvest sprouting	TaSdr-B1	TaSdr-B1	TCAGCAGACTTCGACTCGCA	TCAGCAGACTTCGACTCGCG	AGGATCTCGTTGGCCTTGACG	A	G	TaSdr-B1a	TaSdr-B1b	Zhang et al Mol Breed
Drought	1-feh-w3	1fehw3	CTCCCCCCTTCCTTCTGTCC	CTCCCCCCTTCCTTCTGTCT	AGGAAGACGGCCCGAGCTTT	C	T	Westonia-type	Kauz-type	Zhang et al 2014 New Phytol
TGW	TaGW2-6A	TaGW2-6A	TCCCGCTCCAGCTATCTGGTGAAC	TCCCGCTCCAGCTATCTGGTGAAA	TTCCCAGTCTTTGACATGTTCCGCC	C	A	low TGW	high TGW
Quality	Ppo-A1	PPOA1_1569	CGCCCGAGCAACACTGACTTCACC	CGCCCGAGCAACACTGACTTCACT	TCGTAGAAGAGGAAGGCGGCGTCGA	C	T	Ppo-A1a	Ppo-A1b
Quality	Ppo-D1	PPO-D1	AAGAGACCAGCAGATCGATG	AAGAGACCAGCAGATCGATC	TACTGGCCTGGCGGTACATGAT	G	C	Ppo-D1b	Ppo-D1a
Quality	Lox-B1	LoxB1	TCCTCGGCGGCAGCGCCGAG	TCCTCGGCGGCAGCGCCGAC	TCGGGTCGTTGGCGTTGGGCTT	G	C	Lox-B1b	Lox-B1a
Quality	Zds-A1	Zds-A1	CCATGCACTTGGACCTAATAG	CCATGCACTTGGACCTAATAC	AAGCCGACGCGGATTTTGAA	G	C	TaZds-A1b	TaZds-A1a
TGW	TaCwi-A1-1	TaCwi	GATGAAACAAGTTAGTCCGGTAC	GATGAAACAAGTTAGTCCGGTAA	CTCCAACTGAACTGGTGCAA	C	A	low TGW	hight TGW
Preharvest sprouting	Vp1B1	Vp1B1-193	GGCATCGTCTATCTAGCAACGC	CATATGATGGGAATCCGGGAG	GCGCACTACGAATGCATGCTAC	INS	DEL	Vp1Bb	Vp1ba,c
Preharvest sprouting	Vp1B1	Vp1B2-83	CGCTCTTATATTAGTTTACGGAGGGAG	CTCATTTTGATAGCTCTAGCTAA	CTTCTTCCGAAGTGTATCATATG	INS	DEL	Vp1Ba,b	Vp1B1c
TGW	TaCKX-D1	TaCKX-D1	CGTCGATAGTCTCATGCATATGC	ATGCATGCATGCATGCGT	AACTTTTCACGGTGAACAG	DEL	INS	TaCKX-D1a	TaCKX-D1b
TGW	TaGASR7-A1	TaGASR	CACGGTAGAGGAGCCGGTTC	ATAACTGCTCACCCCCCACC	ATATGTAGGGCAGGAAGGGC	INS	DEL	H1g	H1c
Plant height	Rht-B1	Rht-B1_197IND	CATGCCCTAACTTGTCTATC	CAGCACGAATATTTACCAAGG	CACGCAAGTACTTGAAATGT	INS	DEL	Rht-B1a+197 bp	Rht-B1a
Plant height	Rht-B1	Rht-B1_160IND	TGTCGTGTGCGTAGCAGCGCTCT	TGGTGGGCTCAGGATTTGTA	AGACAAACTTCGCCATCCAG	INS	DEL	Rht-B1a+160 bp	Rht-B1a
Quality	Psy-B1	PsyB1c	GTGAAGAATAAAGGCCTCAT	GTGAAGAATAAAGGCCTCAC	GCCTAATTTGATTCTTCCACAC	T	C	Psy-B1c	Psy-B1a or b
Quality	Wx-B1	Wx-B1-Null		CATCCGTATGTAGTCCCAATTGAA	ACCCTAGTATTGTACCTTAGTTCAAAC	Ins	Del	Wx-B1a	Wx-B1b
Quality	Pinb2-V	Pinb2-v2-3	GCACCTAGCAATAAATAAACGGGAG	AGAAAAAAGCCATTAAATAAACGGGAC	TGTTTTGGTGGTGGTGAAGATGA	G	C	Pinb-B2a	Pinb-B2b
Quality	NAM-6A	NAM-6A-SNP1	TACCGCCTCACCGACGT	ACCGCCTCACCGACGC	TGTACGTACCCTCAGAGAGGCT	T	C	T	C
Preharvest sprouting	PHS1	PHS1-646	GGTGGAACAGATGCAACTAAAGG	GGTGGAACAGATGCAACTAAAGA	GTGAGTGTTATATGAAACTAATGATCCATT	G	A	RioBlanceo type	NW97S186 type
Preharvest sprouting	PHS1	PHS1-666	GTGAGTGTTATATGAAACTAATGATCCATTT	GTGAGTGTTATATGAAACTAATGATCCATTA	ACCGGGTGGAACAGATGCAACTAAA	T	A	RioBlanceo type	NW97S186 type
Preharvest sprouting	PHS1	PHS1-prom-222	cacgcatcagcgatcgaC	cacgcatcagcgatcgaT	gcttacgctaagcaggtggcta	C	T	RioBlanceo type	NW97S186 type
Stripe rust	Yr15-1	Yr15-R5	agtcaacttggattacactgaagtT	agtcaacttggattacactgaagtC	agatatcacactgaacatactgatgaG	T	C	Yr15-	Yr15+
Stripe rust	Yr15-2	Yr15-R8	cagatccccggttctctcaaG	cagatccccggttctctcaaA	cccccaaatgatcgagaata	G	A	Yr15+	Yr15-
Quality	TaPds-B1	Pds-B1_2002	CATATTGCAATCTCTATGAGGCTAC	CATATTGCAATCTCTATGAGGCTAG	GGCAGAAATGTATTAGCAAACAAAACC	C	G	TaPds-B1b	TaPds-B1a
Quality	TaLyc-B1	LYCB1_3765	GGATCGATCTCCTGAACAGGATGTG	GGATCGATCTCCTGAACAGGATGTC	CGAAAGCGTCGAACCAAGGAATCCTC	G	C	TaLyc-B1b	TaLyc-B1a
Grain size	CWI-4A	CWI_4A_1523	TTTATTTAAAATTTGATGAACTTTTCATAAAC	TTTATTTAAAATTTGATGAACTTTTCACAAAT	CATCGAATTGAAGAAAAGTTCACGC	C	T	Hap-4A-C	Hap-4A-T	Jiang et al 2014 TAG
Grain size	CWI-5D	CWI_5D_312	TAGAGGAGATCAAGTCATTGCGTGC	TAGAGGAGATCAAGTCATTGCGTGG	GGCCTTGTTGCTGACATTGACGTGCT	C	G	Hap-5D-C	Hap-5D-G	Jiang et al 20145 TAG
Quality	Bx13	BX13-1510	CAACGACCGGGACAAGGGCAAC	CAACGACCGGGACAAGGGCAAT	CTGTGGAGAGGTTGGGTAGTACCC	C	T	Non-Bx13	Bx13
Quality	Bx7OE	7OE-12-IND	GCGACGGGTGGTCTATTGGGTG	GAGGTAACTCTTCGCGACGGGT	AAATATGTACTTCTCTTACATAA	G	T	Non-7OE	Bx7OE
TGW	TGW6	TGW6-1050-AL1	CTGCGCTTCACCAACGGTGTTGACGTCG	CTGCGCTTCACCAACGGTGTTGACGTCA	GTGAAGTAGACTTGACCCGTAACTTGAT	G	A	TaTGW6-A1a	TaTGW6-A1b	Hanif et al Unpublished
Quality	Psy-A1	PsyA1-IND	GCCATCTACGGTAATCTGAAAATTCG	GCCATCTACGGTAATCTGAAAATTCA	CAATGGAGGGTCCAAACCAGGCAT	ins	del	Psy-A1b	Psy-A1a	He et al 2008 116:213–221
TGW	TaSus2-2A	Sus2-2A-20SNP	AGCAATGGGGGAGACTGCTGGAGG	AGCAATGGGGGAGACTGCTGGAGA	GCTGTGGATGCGGCTCAGGGCGCG	G	A	Hap-G	Hap-A	Huo et al 2013 Plant Phy
Vernalization	VRN-D3	VrnD3_SNP751	GTGCTACGAGAGCCCTCGTCCGAC	GTGCTACGAGAGCCCTCGTCCGAG	GCACGAGCACGAAGCGATGGATCC	C	G	Jagger-type	2174-type
PHS	TaMoc-A1	TaMoc-2433	CGGAAAGCTTAGAAATGCACGG	CGGAAAGCTTAGAAATGCACGT	CACCTCTAATCCAATGCGATCC	G	T	Hap-H	Hap-L
PHS	TaMFT-A1	TaMFT_721J	GTCCTTCCAGAGGCCATGTCG	GTCCTTCCAGAGGCCATGTGC	ACAGGTCAAGCGACACGTAGCC	G	C	CS-type	Zen-type	Nakamura et al 2015 Mol Breed
PHS	TaMFT-A1	TaMFT_1617R	CGTGCATGCAGCCTACGCATACGTA	CGTGCATGCAGCCTACGCATACGTG	TGATCCATGCACGCATCAGCGATCG	A	G	Jagger-type	Others	Nakamura et al 2015 Mol Breed
Quality	NAM-6A	NAM-6A-SNP2	GAAGGTGACAAGTTCATGCTGGCGCCACCTCTGGTTTCCA	GCGCCACCTCTGGTTTCCG	GATTCCAGTTCACGCCGGATACTT	A	Del	A	Del
TGW	TaSus1-7B	Sus1-7B-2932IND	CAATTGCTTATGTTCTGTTGTATGG	CAATTGCTTATGTTCTGTTGTACAT	ATGGTTATGCTTGAATGGAAGAGC	G	T	Hap-T	Hap-C	Huo et al 2013 Plant Phy
TGW	TaSus1-7A	Sus1-7A-1185SNP	GATTTGATCCATGCCCTCTC	GATTTGATCCATGCCCTCTT	CTGTCGTTCAACATCATTGTCTG	C	T	Hap1, 3, 5	Hap2, 4,	Huo et al 2013 Plant Phy
TGW	TaSus1-7A	Sus1-7A-1599SNP	CGGTATCAGGGTATCCCAACACTTTGTT	CGGTATCAGGGTATCCCAACACATTGGA	ATCCTGTCTCCCCATGGATACTTTGCTC	T	A	Hap4, 5	Hap1, 2, 3	Huo et al 2013 Plant Phy
TGW	TaSus1-7A	Sus1-7A-3544SNP	TTGTGAATGGGGTGTCTGGTG	TTGTGAATGGGGTGTCTGGTC	CACTGTGGTAAGGATCAATGTGC	G	C	Hap1, 5	Hap2, 3, 4	Huo et al 2013 Plant Phy
Grain size	TaGS5-A1	GS5-2334-SNP	GTGCAATCTTGGACAAACATCAG	GTGCAATCTTGGACAAACATCAT	AGTGCTTTGTCAACAACAGATGC	G	T	A1a	A1b
Grain size	GW2-6B	GW2-6B-1709SNP	GTTGGTGTCATTTGTAAAGCCCA	GTTGGTGTCATTTGTAAAGCCCC	AGGCTTGTCAAAACGTGGGGTCC	A	C	Hap-1	Hap2, 3, 4
Grain size	GW2-6B	GW2-6B-83SNP	CATCGCGTACGCGTGCGTATAC	CATCGCGTACGCGTGCGTATAT	CGCCTCACTGTAGATACATACG	C	T	Hap-2	Hap-3
Grain size	GW2-6B	GW2-6B-721SNP	TGAGATCCCGTGCAGTAGCTCG	TGAGATCCCGTGCAGTAGCTCA	TGGCGTGAGCTAGGGTTTGTTG	G	A	Hap1, 2, 3	Hap-4
Grain size	TGW6-4A	TGW6-4A	ACGGGCCCGAGAGCGTCGCCTTC	AGTGCACGGGCCCGAGAGCGTCG	TGTAGGGGCCTCGGCCCTGAGCGT	C	G	TaTGW6-b	TaTGW6-a
PPO	Ppo2-2A	PPOA2b_230	ATCCAGGCCCCGGACCTCGGCAAT	ATCCAGGCCCCGGACCTCGGCAAC	TGTTCGGGAGGTCGGGCGGGTTGCA	T	C	A2b	A2a,c	Beecher et al 2012 124:1463–1473
PPO	Ppo2-2A	PPOA2c_1864	TGCGGCGGCGAGCTGGTCACCG	TGCGGCGGCGAGCTGGTCACCA	ATAGCCGATGCTGACGCCGCCGA	G	A	A2c	A2a,b	Beecher et al 2012 124:1463–1473
PPO	Ppo2-2B	PPOB2c_827	TACTTCCACGAGAGGATCCTCGGA	TACTTCCACGAGAGGATCCTCGGC	CGAAGGTGTCGTCGCCGATGAGCT	A	C	B2c	B2a,b	Beecher et al 2012 124:1463–1473
PPO	Ppo2-2B	PPOB2a_160	ACCGCCGTGACGTGCTCCTCGGCA	ACCGCCGTGACGTGCTCCTCGGCC	GCCCGGTCGCCGCGGCGCTGCCGA	A	C	B2a	B2b,c	Beecher et al 2012 124:1463–1473
PPO	Ppo2-2D	PPOD2_98IND_R	GAACAGCCTAGTCTTCTTGGCACC	GTGTATTAGTTTTAGTTGTACTGGCC	GAACCTCAACATCATGTACCGCCA	Del	Ins	D2a	D2b	Beecher et al 2012 124:1463–1473
Drought	COMT-3B	COMT3B_882_SNP	GTGCTCGTGGAGTGCATCCTGCCT	GTGCTCGTGGAGTGCATCCTGCCG	CCTTAGGCGTCGCCTCCGGGTTCA	T	G	3Ba	3Bb
Drought	SST-4D	SST4D-1093	AGCGACCCCCTTCTCAGGGAA	AGCGATCCCCTCCTCCGCGAG	TTGGCGGGGTGCTTGACCCA	A	G	4Da	4Db
AWN	AWN	AWN_BWc8266_5AL	CGTCCATGGAGTCGTTCCTCAAT	GTCCATGGAGTCGTTCCTCAAG	GTGGTACACGTCCGGGAAGAAT	T	G	Absence	Presence
Earliness	TaElf3-D1	TaBradi2g14790	CCTTGTCTCCGTCCCTG	GACAGCTCCTCCCGAG	TCGGTAATGTCTTCAGTGTTTTA	T	A	T	A
Earliness	TaELF3-B1	TaELF3-B1	CCCTTGCAGCTCGCT	CCCTTGCAGCTCGCC	CGACCCAACACTCACG	A	G	Cadenza-type	Wild-type
Earliness	TaElf3-D1	TaELF3-D1-1	TGGAGACATGACGGGAACA	TGGAGACATGACGGGAACG	GGAAACCAGGCTTCACG	A	G	Savanah-type	Wild-type
Earliness	TaElf3-D1	TaELF3-D1-2	GCCTCAGAATCAGTGGCTT	GCCTCAGAATCAGTGGCTC	GTAGACGAACCCTTCCGA	T	C	Savanah-type	Wild-type
Earliness	TaMOT1-D1	TaMOT1-D1	GGCACATATAATGTAAGGATCAATCAT	GGCACATATAATGTAAGGATGAATCAT	AATATATAAGTTAACCATCTCATGAAAGTAAG	C	G	Wild-type	Ria-type
Quality	Zds-D1	ZDS-D1_SNP	GATTATCCAAGCCAACTGCC	GATTATCCAAGCCAACTGCT	CCCTTGCCGAGTGATGCTTTTC	C	T	D1b	D1a
Drought	Dreb-B1	Dreb_SNP	CCTGCGCACTTTCTTCTTCCTGT	CTGCGCACTTTCTTCTTCCTGG	TTTCACCTTGTGATATGGATTGCCTTGAT	T	G	A	C
Rust	Sr36	Sr36/Pm6_8085	ACCCAGCCGCTTGAGGCG	CACCCAGCCGCTTGAGGCT	CAGCGTAGTGCGCGCGGCTT	G	T	Susceptible	Resistant
Flowering time	PRR-A1	PRR73A1-9IND	AACTGAGGTCGCCATGCCTTGTCTATG	CGCCATGCCTTGTCTATCTGGAATTGG	ACTGTGACTCGTGATCTTACTGAGTAG	Del	Ins	Hap-I	Hap-II
Flowering time	PRR-B1	PRR73B1-4558	ACACTTACGGAGCAGAGCACGGACA	ACACTTACGGAGCAGAGCACGGACG	GAGAACGATGACTGTACCCGACATG	A	G	Hap-I	Hap-II
Drought	TaSST-4A	SST-A2_440_SNP	GCCCCAGTTCATTCTCCGTTCGGTT	GCCCCAGTTCATTCTCAGTTCGATA	TCTGGATCAAACCAAGCCGGA	GTT	ATA	A2a	A2b
Vernalization	Vrn-B3	Vrn-B3-890IND	CCATATAGCTGGATCCGCCCCTGC	CGGACGCAACGCAAACCTACACCC	GGTGGTTTCTGTCCGTGCCTGCTG	Del	Ins	vrn-B3	Vrn-B3b
Drought	TaGS2-A1	TaGS2A1_239IND2	CGCGCTATATTTTGGAACGGAGGGAG	TGGTCATCACAGTTATCGATGTTTCC	CTATAAGAACGCTACAGAGCGAGTAC	Ins	Del	TaGS2-A1b	TaGS2-A1a
Drought	TaGS2-B1	TaGS2B1_1936	CCATGTTTTCGGCTTTTGCAGCCTTGCG	CCATGTTTTCGGCTTTTGCAGCCTTGCA	GCCAAAATCTAGAATACTCTGTGTG	G	A	G	A
Quality	wmb	wmb_SNP	AATAAGGGCCGCTGCTATATGC	AATAAGGGCTGCTACTATGTAT	ttgctaaaagcaaatggcctgc	C	T	wbm-	wbm+
Disease	Pm21	Pm21_SNP	GTGCTTTCCTGTGTGAACAGAGAT	GTGGTTTCCTGTGTGAACACAGAA	CACGACTCCACCCAGCAGC	T	A	Pm21-	Pm21+
TGW	TEF-7A	TEF7A_547	GTCGAATTCTCAACGGGGGGAGGC	GTCGAATTCTCAACGGGGAGAGGT	CAGGGCCCCCAATCCAACCCAATC	C	T	Hap-7A-3	Hap-7A-1, 2
TGW	TEF-7A	TEF7A1_606	GATGGATGGCTAGGGTTACCCCCC	GATGGATGGCTAGGGTTACCCCCA	CGTTGAGAATTCGACGAGAACGAG	C	A
PHS	Sdr-A1	SDRA1_897_SNP	GAAGGTGACCAAGTTCATGCTGGTTGCTCGAGTCCGTGACGAC	GAAGGTCGGAGTCAACGGATTGGTTGCTCGAGTCCGTGACGAT	CGGAGGTGGAGACCGACGCGCT
TGW	TGW7	TGW7_986_SNP
TGW	TaGS1a	TaGS1a_1447IND	GAAGGTGACCAAGTTCATGCTGTAAGTGACCACCCCACTCATGTACTAA	GAAGGTCGGAGTCAACGGATTCTTGTAAGTGACCACCCCACTCATGTAA	TCACTTGCACGGTAGTAGTGCTACAGTC

## Sheet: Sheet1
Table S3. Marker-trait associations identified in diversity panel using functional markers.
Trait	Marker	MAF	P	R2	Estimate effect	P	R2	Estimate effect
GY	1fehw3		0.03678	0.0212	11.7325
PH	1fehw3		0.00538	0.03735	2.25385
SL	1fehw3		0.04474	0.01932	-0.28934
GpS	1RS:1BL		0.00348	0.04049	1.66091
GY	1RS:1BL		0.02935	0.02272	0.42708
SL	1RS:1BL		0.0086	0.03336	-0.44288
SOD	1RS:1BL		0.0347	0.02137	-0.66203
SpPS	1RS:1BL		0.03413	0.02181	-0.53521
TGW	1RS:1BL		0.00759	0.03393	-2.8307
EL	Ppd-B1					0.03008	0.02285	2.9275
SL	Ppd-B1		0.01764	0.02729	-0.39681
TGW	Ppd-B1					0.00129	0.04964	3.09891
BM	COMT-3B					0.0142	0.02912	200.316
GpS	COMT-3B					0.03489	0.02163	1.38759
SpPS	COMT-3B		0.0229	0.02512	-0.5544
DH	CWI-4A		0.0032	0.022	-9.2	0.000132	0.069	11.1
DH	Vrn-A1		0.0046	0.019	0.99	0.000406	0.059	-11.91
GpS	CWI-4A		0.03281	0.02214	3.90401
PH	CWI-4A		0.00025947	0.06257	4.79532
Proline	CWI-4A		0.01348	0.02913	-26.499
GpS	Rht-B1		0.0036	0.021	3.6	0.023	0.025	-1.47
CTLeaf	Dreb1		0.00964	0.03192	0.56717
GpS	Dreb1		0.04047	0.02042	-3.513
HI	Dreb1					0.03949	0.02062	0.02107
SL	Vrn-A1		0.03416	0.02149	-0.46023
EL	Ppd-A1					0.00611	0.03626	-6.6099
GY	Ppd-A1		0.01745	0.02699	0.83457
SL	Ppd-A1					0.02897	0.02316	1.21593
SpPS	Ppd-A1		0.00082814	0.05344	-1.4875
GpS	TaGS5-A1					0.04564	0.01944	-1.6499
GY	TaGS5-A1		0.00942	0.03212	0.61532
Proline	TaGS5-A1					0.01117	0.03069	-5.7684
SL	TaGS5-A1					0.00218	0.04512	1.15936
SL	GW2-6B		0.01316	0.02976	-0.41559
TN	GW2-6B		0.00844	0.03352	0.8143
GpS	NAM-6A		0.00047767	0.05819	5.93302
HI	NAM-6A					0.00162	0.06137	-0.224
TGW	NAM-6A		0.00164	0.04756	-2.7566
DH	PRR73-A1					0.01205	0.0305	7.18138
DM	PRR73-A1					0.01357	0.0295	-5353.5
GpS	PRR73-A1		0.00585	0.03663	4.86278
GY	Rht-D1		0.0039	0.02	0.48	0.0204	0.026	16.11
DEM	Rht-B1					0.00229	0.04467	-8.8827
GY	TaGASR-A1		3.6-E03	0.02	-6.13	0.0128	0.029	-1.51
GY	Rht-B1		0.04778	0.01879	0.37299
PH	Rht-B1		0.00020019	0.0657	3.00468
PH	Rht-B1		0.00525	0.03703	4.14093
SL	Rht-B1		0.02303	0.02507	-0.36742
CTLeaf	Rht-D1		0.01321	0.0293	-0.678
DEM	Rht-D1					0.02108	0.0258	8.33101
EL	Rht-D1					0.00040692	0.05958	5.62868
GpS	Rht-D1		0.00137	0.04911	-6.7613
GY	Vrn-A1		0.0016	0.027	16.48	0.0064	0.035	1.3
PH	Rht-D1		0.0019	0.026	-2.37	0.000723	0.054	4.59
RWC	Rht-D1		0.03119	0.02625	-10.451
SOD	Rht-D1		0.04997	0.01844	0.73165
PH	SST-4D		0.0001	0.048	-3.65	0.0364	0.02	-3.7
BM	SST-4D					0.01222	0.03038	-201.73
GpS	SST-4D		0.00057279	0.05662	5.87253
PH	SST-4D		0.00119	0.05034	2.62234
PH	TaCwi-A1		0.0016	0.027	2.99	0.0058	0.036	4.07
SL	SST-4D		0.00158	0.04788	0.50627
SOD	SST-4D		0.02346	0.02456	0.48097
SpPS	SST-4D		0.00047275	0.05828	0.83473
SL	Sus1-7A		0.00033	0.021	-5.53	0.0251	0.024	-1.09
TGW	SST-4D					1.4035e-05	0.08853	-3.983
RWC	Sus1-7A					0.02648	0.02368	-62.108
TGW	Sus1-7A		0.00015154	0.0681	-9.0991
GY	Sus1-7A		0.03184	0.02206	-0.64109
SOD	Sus1-7B		0.0015	0.027	-1.02	0.0051	0.037	-1.66
SpPS	Sus1-7A		0.04886	0.01889	0.7663
SL	Sus1-7B		0.03807	0.02092	-0.6622
Soluble Sugar	COMT-3B		0.009	0.032	-2.96	0.0339	0.021	-12.95
TGW	Sus1-7B					0.01536	0.02846	4.47269
EL	Sus2-2A					0.01047	0.03169	-3.3654
GpS	Sus2-2A		0.01806	0.0271	4.11768
SOD	Sus2-2A		0.02441	0.02423	0.48471
TGW	Sus2-2A		0.03606	0.02106	-2.1643
GpS	TaCwi-A1		3.8926e-07	0.11884	-12.013
Soluble Sugar	TaCwi-A1		0.039	0.02	33	0.0034	0.04	24.98
SOD	TaCwi-A1		0.02677	0.02348	-0.66841
SpPS	TaCwi-A1		0.00696	0.03516	-0.91553
TGW	CWI-4A		0.016	0.028	-2.39	0.028	0.023	-2.16
TGW	Rht-D1		0.005	0.036	3.2	0.000832	0.053	3.82
TN	TaCwi-A1		0.0379	0.02095	0.87311
TGW	SST-4D		0.016	0.027	-2.22	0.02	0.025	-2.71
SL	TaGASR-A1					0.03988	0.02054	-0.97303
SL	TaGASR-A1		0.0306	0.02271	-0.55144
TGW	TaGASR-A1		0.02769	0.0232	-3.5002
TN	TaGASR-A1		0.01346	0.02914	-0.79595
GpS	TaGS-D1		0.00694	0.03468	-2.1198
GY	TaGS-D1		0.04715	0.0189	-0.53713
TGW	TaGS-D1		0.00733	0.03472	-3.3846
EL	TaGS1a					0.01412	0.02916	-3.2074
GpS	TaGS1a		1.3717e-05	0.08873	7.41292
GY	TaGS1a		0.00688	0.03525	-15.266
SpPS	TaGS1a		0.00513	0.03775	0.67748
TGW	TaCwi-A1		0.00935	0.021	3.047	0.0051	0.037	3.69
BM	TaGS2-A1					0.01068	0.03152	212.275
GpS	TaGS2-A1		0.00721	0.03486	4.78337
GY	TaGS2-A1		0.04582	0.01941	35.2989
DH	TaMOT1					5.5365e-26	0.42076	31.4018
DM	TaMOT1					0.0058	0.03672	7031.85
GY	Ppd-B1		0.02956	0.023	-15.42
SL	Ppd-B1		0.01244	0.03023	0.50185
SpPS	Ppd-B1		0.00366	0.04066	0.86977
TGW	TaGS1a		0.00021	0.043	-2.67	0.000507	0.057	-3.23
TN	Ppd-B1		0.0489	0.01861	-0.95
GY	TEF-7A		0.02434	0.02461	14.8186
HI	TEF-7A					0.00548	0.0372	0.03323
TGW	TEF-7A					0.04905	0.01886	2.15205
GpS	TEF-7A					0.00645	0.03581	-1.9041
GY	TEF-7A		0.03714	0.02112	-12.687
DEM	Vrn-A1					0.00087032	0.05301	11.8376
TGW	Ppd-B1		0.0051	0.036	-3.2	0.027	0.023	-2.43
EL	Vrn-A1					0.01687	0.02767	3.80244
GpS	Vrn-A1		1.9659e-05	0.08565	-8.8518
TGW	Vrn-A1		0.000232	0.063	4.13	0.000441	0.058	3.98
SpPS	Vrn-A1		0.00366	0.04064	-0.85433
TN	PRR73-A1		0.021	0.025	0.388	0.011	0.03	-0.77
DM	Vrn-A1					0.02367	0.02484	5492.04
SL	Vrn-A1		0.02944	0.02303	-0.40519
GY	Vrn-B1					0.0352	0.02125	1.84066
SpPS	Vrn-B1		0.00272	0.04319	1.66531
TN	Vrn-B1		0.01546	0.0284	-1.6684
DH	Vrn-B1					0.00965	0.03238	-36.412
GY	Vrn-D1		0.00946	0.03209	-0.75886
GpS	Vrn-A1		0.02303	0.02507	11.5733
